# Supplementary material for: Molecular subtypes of clear cell renal carcinoma based on PCD-related long non-coding RNAs expression: insights into the underlying mechanisms and therapeutic strategies
Source: Eur J Med Res. 2024 May 21;29:292. doi: 10.1186/s40001-024-01883-8 (PMC11106887; doi:10.1186/s40001-024-01883-8)
Supplement: Supplementary file 4 — Additional file 4. [file 40001_2024_1883_MOESM4_ESM.xlsx]

## Sheet: Supplementary Table S1
gene	conMean	treatMean	logFC	pValue	fdr
BIRC3	5.13888	25.9059	2.33376	1.64337e-29	9.28155e-29
BTG2	193.356	44.834	-2.1086	3.0526e-30	1.91264e-29
CAV1	14.6949	67.8271	2.20655	5.36885e-35	7.17637e-34
CCND1	36.3208	183.136	2.33405	5.57167e-34	6.03849e-33
CD2	1.81833	15.0339	3.04753	1.82512e-32	1.70203e-31
DCN	37.8382	6.4563	-2.55107	3.60484e-34	4.0154e-33
ENO2	5.28202	47.7677	3.17687	8.84637e-37	2.12486e-35
F2	0.225922	2.47905	3.45589	3.47096e-12	7.02957e-12
FASLG	0.139841	1.63261	3.54532	3.63866e-35	5.03139e-34
HMOX1	24.871	128.401	2.36813	1.97003e-32	1.79542e-31
ISG20	0.416551	2.12556	2.35128	2.86056e-36	6.03729e-35
PLCB2	0.808865	3.62245	2.16299	4.11675e-31	2.89617e-30
PRF1	1.67741	10.7821	2.68433	6.57693e-35	8.50757e-34
CDKN2A	0.0635633	1.92783	4.92264	7.20721e-42	2.89009e-39
ACSF2	25.5643	2.72178	-3.23151	4.86305e-30	2.95467e-29
ALOX15B	0.0781002	1.51129	4.27431	2.52011e-34	2.97224e-33
ALOX5	2.98067	12.6033	2.08009	3.04714e-25	1.23425e-24
CA9	2.24314	136.052	5.9225	5.3517e-38	2.68254e-36
CHAC1	4.40474	1.08324	-2.0237	8.9105e-28	4.30495e-27
DDIT4	32.326	145.028	2.16557	2.24207e-31	1.69636e-30
DRD4	0.160799	0.651046	2.0175	1.39747e-23	4.95915e-23
HAMP	0.0422622	0.56598	3.74331	2.84346e-29	1.58365e-28
HILPDA	4.37216	112.61	4.68684	6.58435e-39	5.28065e-37
IFNG	0.0335487	0.770131	4.52077	6.90013e-30	4.04421e-29
MIOX	203.787	43.7818	-2.21866	2.88397e-06	4.13026e-06
MT1G	532.708	24.317	-4.45331	1.41848e-28	7.48434e-28
MT3	0.906486	8.78611	3.27687	1.04968e-05	1.47691e-05
NNMT	18.3163	268.463	3.87352	9.25399e-36	1.68675e-34
PCK2	50.9118	10.9564	-2.21622	1.11009e-09	1.92704e-09
PLIN2	26.3728	208.07	2.97995	2.62693e-31	1.88107e-30
PROM2	28.9421	2.4209	-3.57956	1.98693e-39	2.65587e-37
PSAT1	44.9586	7.96922	-2.49609	4.15078e-24	1.52703e-23
RRM2	0.665281	2.89982	2.12393	2.81253e-32	2.39962e-31
SCD	11.1617	90.0178	3.01165	3.02108e-35	4.32663e-34
SLC2A12	3.53975	0.332891	-3.41052	1.11933e-39	2.24425e-37
SLC2A14	0.0286159	0.151614	2.40551	1.75949e-19	5.00393e-19
SLC2A3	5.57061	22.7955	2.03284	1.51244e-26	6.59226e-26
TF	0.247983	4.35738	4.13514	1.87598e-06	2.706e-06
TFAP2C	1.7759	0.379051	-2.22808	2.64546e-24	9.82248e-24
TFR2	0.0489474	0.754157	3.94556	5.31788e-29	2.88171e-28
TRIB3	2.15118	18.0406	3.06804	9.85074e-36	1.71746e-34
VEGFA	10.7903	125.716	3.54235	2.71265e-37	9.25074e-36
NLRP7	0.0123586	0.0577644	2.22467	7.58224e-12	1.46177e-11
NOD2	0.16621	0.927549	2.48042	2.51971e-31	1.8371e-30
GSDMC	0.0278244	0.122988	2.14409	5.0983e-12	1.01209e-11
CASP5	0.0387116	0.301187	2.95982	3.1919e-32	2.66657e-31
AIM2	0.159185	1.32449	3.05666	3.08271e-28	1.58483e-27
PYCARD	2.45912	9.9942	2.02295	1.13918e-30	7.74253e-30
GZMB	0.760946	4.53931	2.57661	3.65575e-32	2.99175e-31
GZMA	2.44765	21.8427	3.15769	1.27245e-34	1.59453e-33

## Sheet: Supplementary Table S2
Table S4: The primer sequences used in the present study.
lncRNA	Forward primer (5′-3′)	Reverse primer (5′-3′)
LINC02657	CACCTGCAGGAGTGAGGTTT	CCGTTCACTGAGAGCAGAGG
LINC02747	TGCGATGTATCTGGGCCATC	AAGGTCCAAAGGCTGTCTCG
LINC02609-1	GCCTCCAATCCTGAGGTCAT	AAGCCTGCGTCTCTGTAAGC
LINC02609-2	GGCCATGTCTATGTAGGGGC	CCTGACTAAAGCCAGGGCAA
LINC02154	GTGGAAGACATTGGTTGCCC	GCGCAGTGGTGGGAAATACT
ZNNT1	AAGGAATGGGCGGACTTGAG	ATCGGGGCTACTGTGGTAGT
AP001636.3-1	GTAGTCCCGCATTCTGCCAT	TCTTCAGCGAGCACAAGTCC
AP001636.3-2	TCTCGTGATGGCATGGCAAA	AGGTGCAAGCACTGCTGATA
AP001636.3-3	TGTATCAGCAGTGCTTGCCC	GAGGGAAACACTCCACAGGG
AC022126.1	TGGTGATGGAGCCAGCATTG	ATCCCTTGTGAGTTGCGGTT

## Sheet: Supplementary Table S3
ID	TCGA-CJ-6033-11A-01R-1858-07	TCGA-B8-5552-11A-01R-1672-07	TCGA-B2-5641-11A-01R-1541-07	TCGA-B0-4700-11A-01R-1541-07	TCGA-B0-5701-11A-01R-1541-07	TCGA-CJ-5680-11A-01R-1541-07	TCGA-CZ-5466-11A-01R-1503-07	TCGA-B0-4712-11A-02R-1503-07	TCGA-CJ-5676-11A-01R-1541-07	TCGA-CJ-5677-11A-01R-1541-07	TCGA-CZ-5470-11A-01R-1503-07	TCGA-CW-6090-11A-01R-1672-07	TCGA-B8-5549-11A-01R-1541-07	TCGA-CZ-5987-11A-01R-1672-07	TCGA-B0-5696-11A-01R-1541-07	TCGA-CJ-5672-11A-01R-1541-07	TCGA-CJ-5681-11A-01R-1541-07	TCGA-B0-5711-11A-01R-1672-07	TCGA-CZ-5453-11A-01R-1503-07	TCGA-CZ-5988-11A-01R-1672-07	TCGA-CW-5584-11A-01R-1541-07	TCGA-B0-5703-11A-01R-1541-07	TCGA-CJ-5678-11A-01R-1541-07	TCGA-B0-5694-11A-01R-1541-07	TCGA-CZ-5989-11A-01R-1672-07	TCGA-CZ-5451-11A-01R-1503-07	TCGA-CZ-5986-11A-01R-1672-07	TCGA-CZ-5462-11A-01R-1503-07	TCGA-CZ-4864-11A-01R-1503-07	TCGA-CZ-5454-11A-01R-1503-07	TCGA-CZ-5458-11A-01R-1503-07	TCGA-CZ-5461-11A-01R-1503-07	TCGA-A3-3358-11A-01R-1541-07	TCGA-CW-5587-11A-01R-1541-07	TCGA-B0-5712-11A-01R-1672-07	TCGA-B0-5691-11A-01R-1541-07	TCGA-CW-5585-11A-01R-1541-07	TCGA-CW-5580-11A-02R-1672-07	TCGA-CZ-5468-11A-01R-1503-07	TCGA-CZ-5982-11A-01R-1672-07	TCGA-CJ-5689-11A-01R-1541-07	TCGA-CJ-5679-11A-01R-1541-07	TCGA-CW-5589-11A-01R-1541-07	TCGA-CZ-5463-11A-01R-1503-07	TCGA-CZ-4863-11A-01R-1503-07	TCGA-B0-5706-11A-01R-1541-07	TCGA-CZ-5456-11A-02R-1503-07	TCGA-B8-4622-11A-01R-1758-07	TCGA-CZ-5469-11A-01R-1503-07
LINC02195	0	0	0	0	0	0	0	0	0.0460906	0	0.124032	0	0	0	0	0	0	0	0.0435661	0	0	0	0	0	0	0	0.0702268	0	0.0440061	0	0.0341822	0.038448	0	0.0505345	0	0.0829215	0	0.0437784	0	0	0	0.0509479	0	0.0435185	0	0	0	0.283379	0
LINC02747	0.0790058	0.0212823	0	0	0.0649648	0.142908	0.163317	0.0172303	0.0373296	0.0647435	0.0502278	0	0.0213855	0.0352232	0.0941126	0.0376132	0.25248	0.243432	0.0176425	0.118694	0.0499579	0.0552519	0.108817	0.27022	0.0454793	0.017462	0.113756	0.0279701	0.26731	0.0420816	0	0.0934192	0.0823556	0.163715	0.042313	0.0335798	0.113531	0.124099	0.0214904	0.0218374	0.0297961	0.0206318	0.339541	0.105739	0	0.0264122	0	0.229513	0
RBFADN	0.106812	0.0886511	0.281531	0.127431	0.123436	0.154042	0.055335	0.10577	0.042966	0.0993587	0.100941	0.163095	0.164097	0.10425	0.0928479	0.1072	0.129157	0.166265	0.170186	0.110594	0.0930968	0.109019	0.0739556	0.128358	0.149561	0.0555102	0.115345	0.134905	0.0605573	0.189129	0.153255	0.0580291	0.141433	0.0874873	0.0904462	0.104907	0.0580767	0.184619	0.0989407	0.0885696	0.114317	0.110819	0.104681	0.115909	0.101195	0.173715	0.137263	0.0566073	0.108792
AL031709.1	0.263716	0	0.5472	0.415751	0.144565	0.198757	0.0247791	0.115027	0.0311509	0.144073	0.0838285	0.174871	0.142767	0	0.0785354	0.12555	0.0468201	0.28127	0.0883341	0.0990484	0.41689	0.0922135	0.108967	0.300659	0.0759034	0.0874302	0.142391	0.0233406	0.208194	0.140465	0.0462049	0.0519712	0.274897	0	0.105928	0.252196	0	0.384646	0.0358667	0.0728918	0.0497287	0.103301	0.0708352	0.147062	0.0810904	0.220406	0.152917	0	0.0581187
AC009902.2	0.109098	0.0661239	0.113187	0.0286656	0.179418	0.0740024	0.0153765	0.0535342	0.0386609	0.0223508	0.0520191	0.0434059	0.0664446	0.0729588	0.0243673	0.0779092	0.0581077	0.0387867	0.182717	0.0614637	0.0258698	0	0	0.0932857	0.0471012	0.0180847	0.0883595	0.0579353	0	0.101692	0.0430081	0.0483754	0.113724	0.0211942	0.043822	0	0	0.110164	0.0667703	0.0452324	0.0308588	0.0427352	0.0219781	0.054755	0.10064	0.0547084	0.063261	0.0594247	0.0360651
AC006058.3	0.500789	0.0144537	0.185557	0.319559	0.205894	0.517625	0.322662	0.105316	0.481688	0.278476	0.250152	0.384258	0.479284	0.047843	0.511325	0.255446	0.285782	0.623145	0.239634	0.443355	0.40714	0.487809	0.35473	0.382327	0.324311	0.711546	0.328338	0.180458	0.62934	0.257213	0.300829	0.676743	1.0254	0.403047	0.100578	0.17104	0.514021	0.313042	0.0729747	0.622887	0.0607072	0.308261	0.273832	0.0957488	0.186986	0.789254	0.435578	0.584519	0.224673
LINC01160	0.0138848	0.15709	0.172863	0.0729652	0.102755	0.113019	0.0391392	0.118097	0.098407	0.0910264	0.132409	0.0883878	0.0789261	0.0928543	0.0992386	0.0892391	0.088744	0.0394909	0.0279051	0.0469347	0.171206	0.131088	0.0344232	0.0831069	0.0839237	0.0920652	0.119952	0.0221202	0.112748	0.0961429	0.0145963	0.123134	0.0868412	0.0971054	0.133853	0.0708175	0.0798095	0.0841231	0.0226609	0.0230268	0.157095	0.108778	0.0671314	0.00929153	0.0683114	0.236732	0.144922	0.0453776	0.0642598
AL137127.1	0.314723	0.13171	0.478116	0.318962	0.254169	0.340552	0.177431	0.227974	0.227039	0.253303	0.335856	0.147576	0.460939	0.172886	0.155651	0.288965	0.119734	0.247758	0.338848	0.107652	0.330497	0.318356	0.111466	0.182609	0.363955	0.171417	0.157794	0.322323	0.159726	0.197568	0.34562	0.209328	0.187467	0.183421	0.135446	0.225731	0.177671	0.374548	0.22472	0.102524	0.279779	0.281786	0.190206	0.157956	0.193549	0.434008	0.397576	0.0979581	0.304688
AC232271.1	0.436612	0.125201	0.584486	0.984377	0.260577	0.605057	0.119104	0.423883	0.24456	0.317398	0.174604	0.43708	0.291646	0.226051	0.257952	0.422432	0.390081	0.455661	0.401001	0.333262	0.213742	0.288104	0.116392	0.270967	0.474291	0.359543	0.509513	0.10471	0.357397	0.375092	0.22209	0.170701	0.433103	0.300973	0.237607	0.498354	0.116374	0.767984	0.178144	0.227736	0.310736	0.215164	0.255359	0.155512	0.199216	1.17241	0.367508	0.115074	0.563366
AC004253.1	0.235075	0.0316618	0.243885	0.49413	0.161081	0.460645	0.11044	0.128168	0.0833031	0.192638	0	0.0935272	0.127261	0.157205	0.140012	0.139893	0.417351	0.111432	0.288715	0.132437	0.111484	0.205496	0	0.167503	0.202979	0.155869	0.126926	0	0.159071	0.0834733	0	0.0231634	0.204201	0.0913348	0.188848	0.199827	0.1126	0.290121	0.159857	0.129951	0	0.122776	0.0947131	0.0524362	0.144567	0.471523	0.181746	0.042681	0
AC112721.2	0	0.48552	0	0	0.0581201	0.127851	0.0199241	0.0231223	0.125237	0.028961	0	0	0	0.992631	0	0	0.0752929	0	0	0	0.0670414	0	0	0	0.21361	0	0	0	0	0	0	0	0	0	0.0283912	0.112657	0	0	0.0576784	0	0	0.027687	0.0284781	0.0945984	0.043468	0	0	0.0384997	0
LINC00941	0.103441	0.348308	0.0894319	0.0543587	0.0708814	0.46777	0.0291585	0.124077	0.10386	0.0565119	0.147966	0.0480146	0.0839994	0.242116	0.0308051	0.0554023	0.275474	0.0367756	0.109721	0.0194256	0.0654092	0.0723406	0.00712365	0.0663367	0.0223296	0.0228627	0.0837782	0.0778196	0.0524978	0.105602	0.0589018	0.0968308	0.0179712	0.0334922	0.18005	0.0384699	0.0495481	0.0812406	0.0492399	0.0357393	0.136541	0.0742856	0.034731	0.144211	0.116627	0.112389	0.0399873	0.0845154	0.193773
AC005785.1	0.210103	0.0646822	0.249118	0.44164	0.115176	0.217167	0.0282023	0.130917	0.0354543	0.131181	0.0699668	0.0796115	0.16249	0.0401445	0.0446924	0.0714474	0.117234	0.0640254	0.0737273	0.0563659	0.142345	0.0944573	0.0330722	0.128323	0.0950282	0.0597051	0.194474	0.0743821	0.121863	0.10658	0.115694	0.070981	0.229441	0.0699708	0.1286	0.102057	0.0431309	0.289611	0.122465	0.049777	0.113197	0.133248	0.0644967	0.0803418	0.0922928	0.301025	0.255262	0.0108992	0.0727624
AC139530.1	1.97287	0.515813	2.42808	1.37217	2.06757	1.32947	0.872346	2.97385	0.918455	1.02234	2.29945	1.04657	4.63342	0.776087	1.99586	2.25143	1.41135	2.37925	3.51795	1.40569	1.00901	2.73912	0.94306	1.03366	2.71392	1.65441	1.8276	2.01317	1.2892	2.74554	4.28517	2.16698	2.58073	1.36021	0.986683	1.27629	1.27853	2.64318	2.65163	0.842016	1.63033	1.24254	1.75341	3.26818	2.96778	3.88937	5.6526	0.748008	5.71618
LINC02363	0.0325022	0.0196995	0.0421504	0.0427	0.0200444	0.0146977	0.0549712	0.0478464	0.0172766	0.0066587	0.025829	0.0323284	0.0659834	0	0.0290377	0.00580263	0.0259669	0.0693314	0.0435476	0.0183111	0.00770706	0.0255713	0.00671494	0.0277914	0.0350807	0.021551	0.0438731	0.0258899	0.0164953	0.0173119	0.0341677	0.0288238	0.0592904	0.0126282	0.0261107	0.0155412	0.0116763	0.0382898	0.0331534	0.0202133	0.0367735	0.0190973	0.0458337	0.0489375	0.0249853	0.0733436	0.065963	0.0442591	0.0214889
LINC01215	0.0368815	0.304012	0.0153055	0.0620204	0.163766	0.0867264	0.182976	0.072391	0.177748	0.0483578	0.0140684	0.0293475	0.00598993	0.18745	0.0329503	0	0.212154	0.0367142	0.0345907	0.00831136	0.335828	0.0154757	0.0670535	0.0946083	0.0191076	0.0146729	0.0238966	0.0313369	0.00998286	0.0275024	0.0155086	0.0392491	0.0384453	0.0229277	0.296289	0.192812	0.0476986	0.0099312	0.102328	0.0061165	0.141876	0.161807	0.0713271	0.0148084	0.0635083	0.00739787	0	0.506244	0.0243843
AC114803.1	0	0	0	0	0	0.166803	0.0346589	0.120667	0	0	0	0.0489188	0	0	0	0	0.32744	0.043713	0	0	0	0	0	0.0525669	0	0	0.066388	0	0.0416006	0	0.0323137	0	0.0640838	0.0477721	0	0	0	0	0	0	0	0	0	0	0	0	0	0	0
AC243829.2	0	0	0	0.032942	0	0	0	0.0205068	0	0	0	0	0	0	0	0	0	0	0.0209974	0	0	0	0	0	0	0.0207826	0	0.0166445	0	0	0	0	0	0	0	0	0	0.0210997	0	0	0	0.0245552	0.0252568	0	0	0	0	0	0
AC021087.4	0.0677993	0	0.246191	0.142515	0.1115	0	0.0382232	0.0665381	0.024026	0.1389	0.215517	0.0539495	0.165169	0	0.121145	0.266293	0.180556	0.144625	0.11355	0.114591	0	0.284488	0.168088	0.202905	0.23417	0.134866	0.14643	0.378043	0.068818	0.108338	0.124729	0	0.106011	0.0526849	0.136167	0.0432251	0	0.0228206	0.110653	0	0.0383546	0	0.0273168	0.113426	0.104238	0.101996	0.432452	0	0.15689
AC022144.1	0.968071	0.332489	0.564949	1.27181	0.985081	2.06846	1.03014	0.70463	1.60378	1.95353	0.507746	1.77173	0.795947	0.744503	1.60003	1.04562	1.13435	1.35947	0.518823	1.1726	1.1822	0.90127	1.37002	1.55205	0.762757	1.33995	0.849388	0.282746	0.614135	0.825012	0.616967	0.479335	1.92994	1.76781	0.952685	1.42725	1.18244	1.08343	0.217243	1.6155	1.20482	1.56423	1.40415	0.631624	0.44651	1.3714	0.898146	0.922775	0.560036
AL391056.1	0.0546491	0.296527	0.0161993	0.0574366	0.134811	0.734323	0.118837	0.0255393	0.0110663	0.0127954	0.0744496	0.0186367	0.0697365	0.146186	0.0209246	0.0501765	0.0415818	0.0999204	0.0627608	0.02639	0.0666445	0.106465	0.0516137	0.100133	0.0202233	0.0517656	0.0590146	0.0663334	0.047546	0.0623749	0.0246212	0.156932	0.113933	0.0242664	0.131708	0.0547506	0.0224372	0.0262777	0.0509661	0.0258946	0.132495	0.110092	0.06291	0.0365704	0.076819	0.0156597	0.0724311	0.110563	0.113556
AL139123.1	0.133391	0.0359325	0.322912	0.514048	0	0.0804274	0.0250673	0.0290911	0.0315131	0.182185	0	0.141523	0.0361067	0.0594699	0.0397243	0.0952576	0.094729	0	0.0595741	0.2004	0.126521	0.186572	0.110234	0	0.153572	0.117929	0.144047	0	0.0902636	0.165782	0.0233711	0.0525755	0.139047	0.0691029	0.14288	0.0850428	0.063894	0.179593	0	0.110609	0.050307	0.139337	0.179147	0.0297545	0.0820333	0.178375	0	0	0
AC129507.4	3.14231	0.286129	0.459166	0.418638	0.291139	0.640441	0.249512	4.14077	0.690079	2.0673	0.196958	0.387387	0.251577	0.355168	0.474484	0.252844	9.47619	2.20285	0.148246	0.448813	0.293849	2.69276	1.71901	3.21668	10.2035	1.4086	1.05145	0.681578	0.119794	0.612911	0.116314	0.156996	1.98378	2.61375	0.106664	0.479678	0.190795	0.0297936	0.433389	0.256893	1.50222	0.624112	2.6391	0.207317	39.0304	0.843357	3.9008	0.144641	0.351134
AL390728.6	2.05618	6.16302	2.14916	3.95119	1.69075	3.69153	2.53469	2.1886	2.84933	2.46462	2.82904	1.99024	2.056	1.53925	1.53541	1.61082	3.00761	2.10576	3.50536	2.04019	2.47424	3.57346	1.87675	2.71597	2.23918	1.64826	2.53527	1.91492	1.27717	2.33752	1.54857	2.05935	2.25533	2.13437	2.83524	2.13267	2.27116	2.65474	1.61529	1.59049	2.82987	4.15941	1.76818	1.93046	2.56678	3.2164	1.9219	2.30683	2.22178
CCR5AS	0.0874362	0.871472	0.181427	0.0918961	0.215691	0.263596	0.805133	0.228826	0.35116	0.143304	0.129704	0	0.142005	0.467782	0.0520776	0.166507	0.0931406	0.062171	0.195251	0.06568	0.691109	0.0305738	0.264943	0.523346	0.729818	0.154602	0.0629472	0.448844	0.157778	0.170764	0.0612778	0.292932	0.212668	0.271777	0.632179	0.24156	0.188468	0.196202	0.0951341	0.0241676	0.362732	0.251167	0.117429	0.429082	0.125468	0.146153	0.135201	0.539759	0.0578086
VIM-AS1	0.835034	2.43554	0.607428	0.453945	0.702416	0.980916	0.817077	1.75204	0.476177	0.432598	0.713931	0.328409	1.06779	1.01415	0.583102	0.843068	0.398747	0.634694	0.823032	0.367702	0.84665	1.15788	0.420388	0.738629	1.04424	0.222745	0.435321	0.846097	0.350723	1.1605	0.968633	1.53213	0.520262	0.32817	0.932989	0.54461	0.331017	0.820581	1.44898	0.214888	1.19454	0.699306	0.340308	1.08547	4.4329	0.683456	1.28007	0.826024	2.54466
LBX2-AS1	3.56883	0.756237	1.08508	3.45195	2.2858	6.26458	4.22054	0.834345	5.05223	4.0072	1.359	4.48236	0.804604	3.32535	5.39328	1.88032	2.9221	2.93552	1.20463	3.50436	4.49887	3.01232	3.62405	4.19691	1.28333	4.98214	2.82356	1.16927	5.55629	1.7543	1.05125	2.49506	5.68064	4.88346	2.48378	3.98322	5.71504	2.14926	1.49731	4.22214	1.87879	3.53624	5.10105	1.78042	1.50644	2.02426	1.0746	4.18766	0.982635
AL132642.1	0.0345739	0.0838207	0	0	0.142147	0.0312693	0	0	0	0	0.0439607	0	0	0.18497	0.0308887	0	0.0368296	0	0	0	0	0	0	0.029563	0	0.0229248	0	0	0.0701869	0.0184154	0	0.0613222	0.0360399	0.0268664	0.249976	0.0881697	0.0248412	0	0	0	0.234705	0.0541725	0.0835804	0.0462728	0	0	0	0	0
AC067945.2	0.147072	0.0594268	0	0.154574	0	0.099761	0	0	0.104236	0	0.0467505	0	0.0895724	0.0983541	0.0328489	0.0262569	0.0391668	0.0261437	0.0246316	0.0828578	0.0697489	0	0.0607702	0.0943172	0.0634961	0.0487592	0.0397051	0.0585759	0.0746411	0.0391683	0.0386522	0	0.0766541	0.0285714	0	0.0468826	0	0.0495032	0	0	0.0832	0.115221	0.0296282	0	0.13567	0	0.0852807	0	0.0486185
AC004771.4	0.0705513	0.142537	0.402575	0.444899	0.319071	0.350943	0.139211	0.253876	0.175008	0.202353	0.156985	0.280697	0.486974	0.141543	0	0.176338	0.300616	0.250825	0.0708954	0.0397473	0.167294	0.0370045	0.116607	0.150815	0.243675	0.07017	0	0.0561983	0.143223	0.206681	0.129791	0.291978	0.183857	0.137058	0.113355	0.269877	0.152072	0.30871	0.028786	0.234007	0.199557	0.165816	0.0568511	0.11803	0.173551	0.141515	0.245457	0	0.279871
AC061992.2	0.418438	0.325146	0.21706	0.135317	0.198504	0.436664	0.0816586	0.884486	0.330782	0.290147	0.225095	0.0768371	0.222172	0.774911	0.0718916	0.321802	0.188581	0.205981	0.0862521	0.108803	0.274768	0.472711	0.132999	0.192657	0.23624	0.0320136	0.0695174	0.307672	0.108904	0.797212	0.262236	0.399627	0.184538	0.112554	0.206864	0.143647	0.0809431	0.335855	0.774847	0.0400353	0.564471	0.516941	0.103748	0.150776	0.0890765	0.290534	0.85855	0.210387	0.5001
AL139287.1	2.72427	1.68119	4.57358	4.78939	1.79209	4.39017	0.586418	1.84721	2.31695	2.9631	1.29109	2.64073	1.89046	1.19248	1.41608	2.51141	3.21858	2.14839	1.19457	1.95338	1.78528	2.44211	0.941466	2.24472	3.37878	1.47793	3.90468	0.868016	1.3407	2.4536	1.58814	1.28851	2.94304	1.69356	2.98438	2.08421	1.17442	4.96828	1.29343	0.862521	2.24166	2.28949	1.7562	1.45843	1.15753	5.66316	2.06795	0.485635	2.03039
AC234582.1	0.614683	0.215008	0.48543	0.752102	0.44509	0.365088	0.175856	0.576238	0.23408	0.405983	0.460775	0.386914	0.417202	0.208601	0.286876	0.576543	0.488646	0.593628	0.331889	0.403157	0.191441	0.875785	0.204706	0.392234	0.35648	0.279827	0.455733	0.457964	0.378697	0.708562	0.462936	0.390532	0.363408	0.33507	0.427475	0.350944	0.177977	0.920228	0.441707	0.243439	0.529382	0.359374	0.436177	0.570961	0.259536	0.680888	0.680936	0.199888	0.333611
AC069281.2	0.404023	0.172028	0.414658	0.639229	0.517977	0.479348	0.195936	0.267181	0.514192	0.462811	0.345238	0.245439	0.345725	0.162694	0.263926	0.285419	0.666396	0.234765	0.963325	0.298597	0.432662	0.483068	0.441588	0.542344	0.457645	0.443608	0.192346	0.212245	0.288094	0.25685	0.285434	0.143833	0.393982	0.205927	0.457194	0.396068	0.568091	0.412358	0.276518	0.216141	0.388304	0.387996	0.206542	0.311067	0.296557	0.448774	1.05802	0.16091	0.479667
AL139352.1	0.067512	0.0436468	0.0560339	0.0283822	0.0333082	0.122118	0.030449	0.00883416	0.0191393	0.0110649	0.00858413	0.0322325	0.0109646	0.0361187	0	0.0192847	0.517799	0	0.036182	0	0.064035	0.0283283	0	0.0346363	0.0582944	0.00895296	0.029162	0.0215109	0.00913685	0.0431515	0.0212914	0.0319314	0	0.0104923	0.108472	0.0258251	0.00970141	0.0272687	0.0330551	0.0335889	0.0152768	0.063469	0.0326412	0.00903562	0.0498225	0	0	0.0441279	0.0178543
GAS6-AS1	0.0906764	0.0581916	0.196451	0.168179	0.138158	0.221908	0.132312	0.129122	0.102069	0.102719	0.0491699	0.0763977	0.106119	0.124846	0.0548017	0.0818949	0.184662	0.0929197	0.100052	0.0601005	0.121421	0.139883	0.0991786	0.332941	0.156592	0.0919548	0.0835198	0.0623154	0.153398	0.0681852	0.072894	0.138754	0.0889611	0.0870414	0.17997	0.163229	0.0459887	0.0736092	0.0478789	0.0353834	0.0875057	0.181775	0.0709192	0.139206	0.144332	0.0909415	0.0989727	0.148172	0.119902
AC098484.1	2.29117	2.39426	3.93441	2.325	2.50115	2.35799	1.87072	2.04178	1.37186	2.71923	2.46116	3.23764	5.29292	1.79638	2.78809	2.65173	2.3144	3.98854	2.46113	2.04748	1.46127	3.02504	1.56697	1.99287	3.9567	2.98599	2.47419	3.27251	1.57713	2.41969	2.78232	2.52232	2.42949	1.84179	2.03102	1.68738	1.56105	2.36674	1.67625	2.22742	2.14532	2.53771	3.72434	3.33078	1.87061	2.69405	1.83248	1.63528	3.36914
PRKAG2-AS1	1.98921	0.863553	1.43269	2.05611	2.81175	0.788023	2.74339	3.74307	1.49139	1.69747	1.27509	1.64827	4.69915	1.29729	2.1003	2.07797	2.11898	2.47814	2.33481	1.87089	1.1227	8.45026	2.11938	1.41976	1.27757	2.82325	2.69845	2.09524	1.53518	3.36247	4.08723	4.21824	3.78722	1.73738	2.17914	2.48401	2.39781	4.12796	4.48071	2.01753	2.34362	2.25389	2.72895	6.08368	1.28399	4.83092	2.05906	1.57601	3.85855
AC096992.2	0.272485	0.789063	0.836316	0.608566	0.429447	0.759858	0.492861	0.371412	0.523035	0.558239	0.454735	0.496886	0.746792	0.394818	0.578172	0.648626	0.749845	0.726559	0.456358	0.562882	0.258452	0.64314	0.487894	0.572774	0.686241	0.602251	0.674327	0.584832	0.391821	0.568451	0.584832	0.449733	0.591747	0.379369	0.556376	0.72384	0.448662	0.840732	0.463242	0.498967	0.603743	0.818313	0.731908	0.67619	0.495739	0.660431	0.289671	0.358683	0.450385
AC145285.6	0.236042	0.120475	0.322222	0.130569	0.153231	0.168537	0.049027	0.121922	0.132073	0.122167	0.102675	0.187824	0.312737	0.0664641	0.144288	0.168563	0.31761	0.150169	0.149806	0.111985	0.117834	0.221546	0.102666	0.15934	0.203815	0.107086	0.120741	0.138542	0.142912	0.211748	0.228548	0.139552	0.1554	0.115845	0.129743	0.142567	0.107113	0.284346	0.263582	0.0927132	0.126503	0.243318	0.210227	0.133016	0.145162	0.224272	0.115259	0.0270674	0.123205
AL139089.1	0.50985	0.316943	0.447581	0.535856	0.225744	0.372441	0.132664	0.474707	0.180675	0.353533	0.27427	0.343285	0.605112	0.288505	0.210233	0.308081	0.543113	0.264923	0.367832	0.220954	0.185997	0.473126	0.113438	0.150907	0.406375	0.299056	0.444698	0.187443	0.225582	0.396905	0.721507	0.382588	0.797202	0.289524	0.173288	0.31255	0.267699	0.580838	0.288037	0.0650419	0.26624	0.291892	0.363439	0.249327	0.241192	0.885013	0.568538	0.170899	0.713072
MED8-AS1	0.130776	0.232504	0.35276	0.274892	0.172055	0.212896	0.0442364	0.085562	0.111223	0.257203	0.0831405	0.166498	0.191153	0.0699646	0.0701017	0.205458	0.417922	0.167377	0.175218	0.265236	0.198465	0.137185	0.0216146	0.201279	0.203257	0.13874	0.112978	0.0138894	0.159289	0.33435	0.123729	0.0773169	0.136321	0.121946	0.105059	0.200101	0.056377	0.334536	0.0853735	0.151816	0.118369	0.184416	0.105381	0.105016	0.0965097	0.236084	0.12133	0.0284929	0.242095
AC004816.1	1.52207	2.02848	1.71764	1.29099	0.702636	1.52149	0.933371	2.7604	1.55189	1.53178	2.85204	1.61487	1.97326	1.57147	1.09741	1.81158	1.05247	1.59491	2.05722	1.56458	1.41836	2.40901	1.12544	1.05031	1.70624	1.64664	1.64366	2.41067	1.49977	1.92012	1.78253	2.65227	1.33609	1.76377	0.729367	1.36195	1.28546	2.03129	1.67787	0.907839	1.26892	1.65268	1.35561	1.92989	1.90494	2.32996	2.6013	1.48358	2.34809
AGAP2-AS1	1.65701	1.36999	1.75879	1.42002	2.73554	3.94255	1.40126	1.12583	1.65318	0.940075	3.34671	0.679548	1.21102	2.18215	0.990724	1.27433	1.58861	1.2779	1.89565	0.775549	2.23661	2.03239	1.00068	1.9618	2.03611	0.769095	1.07363	1.42144	1.25928	1.90097	1.25284	1.43934	0.943356	0.742857	3.02072	1.44648	1.33709	1.8105	2.99558	0.591881	1.71614	1.67761	1.03738	1.64622	1.81075	1.55959	1.98079	2.36055	1.81185
AC009486.1	0.117585	0.361092	0.439173	0.0988665	0.309402	0.0425385	0.119324	0.338501	0.0500024	0.192717	0.14951	0.0374262	0.401038	0.251632	0.0840415	0.167941	0.150308	0.20066	0.126036	0.132491	0.0892236	0.148018	0.0971725	0.201086	0.121838	0.0623734	0.279352	0.124885	0.0795682	0.187892	0.197777	0.264171	0.245142	0.109647	0.113355	0.254884	0.101382	0.174144	0.28786	0.0780023	0.0532152	0.0921199	0.0568511	0.251797	0.0723131	0.0943433	0.27273	0.102476	0.450902
MYOSLID	0	0.192495	0.0329501	0.0333798	0.156693	2.35538	0.0179052	0.0103897	0.0787828	0.0260264	0.0100956	0	0.141848	0.169914	0.0283745	0.0226804	0.0676636	0.0112913	0.0638294	0	0.0602482	0.149923	0.0262463	0.0543133	0.0411354	0.0210588	0.0171484	0	0.032237	0.0169165	0.0667745	0.00938848	0.0662128	0.0370194	0.255143	0.0607449	0.0456385	0.0320702	0.0259169	0.0131677	0.143734	0.0248815	0	0.053133	0.146488	0.0159263	0.0368322	0.0864964	0.0419961
AP006621.2	0.538574	0.10881	0.628605	2.12267	0.553574	0.426209	0.037954	0.352371	0.333995	1.04821	0.0427998	0.428556	0.328012	0.180085	0.360876	0.24038	0.501997	0.0478688	0.451001	0.379279	0.255418	0.353106	0.166904	0.633209	0.697563	0.446387	0.436197	0.107252	0.728889	0.645449	0.0707716	0.199009	1.54388	0.418511	0.324499	0.64381	0.193482	1.08768	0.32962	0.334943	0.228507	0.316451	0.325493	0.270305	0.165607	0.540149	0.312296	0.146678	0.311569
AL049796.1	0.541319	0.358714	0.999662	0.386873	0.49853	0.362288	0.372319	0.651667	0.337615	0.452471	0.819061	0.525503	0.79124	0.318565	0.406241	0.726748	0.484373	0.523466	0.72528	0.487951	0.25672	0.590563	0.420505	0.499892	0.504805	0.445072	0.596252	0.655414	0.344324	0.686221	0.870659	0.576068	0.406275	0.521598	0.330501	0.44865	0.54451	0.757966	0.706772	0.457844	0.551212	0.644609	0.444926	0.81867	0.825597	0.597191	0.690552	0.306646	0.887577
AC011899.3	0.0309877	0.250421	0.0642982	0.0325683	0.305766	0.112103	0.122289	0.0202742	0.0439243	0.0507874	0	0	0	0.0828916	0	0.044258	0	0	0	0.0349158	0.17635	0.0325064	0.0256082	0.0794894	0.0802706	0.0205468	0.033463	0.0164557	0	0.0165053	0	0.0183205	0	0.0722389	0.12447	0.158048	0	0.0417207	0.0505737	0.0256952	0.03506	0.0728299	0.0249703	0	0	0	0	0.0337575	0
AC002059.1	0.0400826	0.0647839	0.0415849	0.210635	0.164796	0.145005	0.067792	0.0262247	0.0568161	0	0.0254825	0.095684	0.0650981	0.321661	0	0.0572478	0.0426976	0.114002	0.0805562	0.0451636	0.0380182	0.210235	0.0331242	0.10282	0	0.0531546	0.0865689	0.0212855	0.0813697	0.0426991	0.105341	0.0236975	0.292475	0.124588	0.0966014	0.0766633	0.0863975	0.134914	0	0	0.0453501	0.0942056	0	0.107291	0.0493002	0.200999	0.139453	0.0436653	0.106003
AC127024.5	1.40705	0.769204	1.20218	0.913392	0.85073	1.01057	0.303303	0.703979	0.527947	0.746091	0.789295	0.526883	0.705722	0.996314	0.25881	0.857043	1.05801	0.823923	0.609926	1.25901	0.667294	1.04189	0.512995	0.601561	1.00055	0.740886	0.804416	0.307672	0.224031	0.749453	0.587312	0.293603	0.862773	1.02907	0.698164	0.923444	0.624418	1.58796	0.776723	0.480423	0.655515	1.00506	0.700303	0.692339	0.330856	1.61869	0.911876	0.360664	0.656666
AC007278.1	0	0.0232871	0.014948	0.106	0.0473896	0.117277	0.0243683	0.00942665	0.0306345	0.011807	0	0.0687886	0.0234	0.0192706	0	0	0.015348	0.0204894	0.0386087	0.0162344	0	0	0	0.0123198	0	0.0286603	0.0466767	0.00765122	0.0389986	0.00767426	0	0	0.0600755	0	0.0231494	0	0	0.0096992	0	0.0119472	0	0	0	0.00964162	0	0.0144501	0	0.0784791	0
AC099850.4	0.059562	6.11299	0.308972	0.4382	0.636696	3.07052	0.134317	0.428663	0.675421	0.390478	0.416531	0.568738	0.338571	0.876301	0.744985	0.297742	4.75859	0.338809	0.558624	0.335561	1.18638	0.624811	0.49222	0.916728	1.08003	0.355441	0.900478	0.253038	0	0.475876	0.125228	0.211285	0.434612	0.555407	0.717739	0.607575	0.470745	0.521249	0.243022	0.246946	0.741283	0.793264	0.191983	0.318864	0.402926	0.238944	0.207224	0.454201	0.275656
AC103706.1	0.112633	0.0910218	0.0876406	0.443916	0.208385	0.432934	0.380993	0.0736917	0.538833	0.392275	0.179015	0.336092	0.137195	0.225968	0.226411	0.201084	0.569909	0.300325	0.113182	0.349003	0.320495	0.443073	0.372318	0.24077	0.218823	0.522779	0.304075	0.0448593	0.209596	0.16498	0.162806	0.249714	0.234817	0.328213	0.339314	0.466754	0.283241	0.227467	0.11489	0.443631	0.0955759	0.507378	0.226902	0.0753722	0.086584	0.225924	0.195932	0.18405	0.186168
LINC01146	0.040868	0.132106	0.00706662	0.0143175	0.0952139	0.0616028	0.0345602	0.0178257	0.0289647	0.0223269	0.0562938	0.0162598	0.0221245	0.145762	0.0060853	0.0145924	0.145114	0.0387452	0.136891	0	0.0775263	0.00714515	0.0168866	0.00582412	0.0294068	0.0225817	0.0147108	0.0578734	0.0276547	0.0290239	0.0107405	0.0402698	0.0497009	0.0317573	0.0273595	0.0173701	0.0244695	0.0137558	0.022233	0	0.0770645	0.0320172	0.0329319	0.0410224	0.0335108	0.00683123	0.0157983	0.0816216	0.0225166
AC004847.1	0.110054	0.363837	0.0311397	0.0841219	0.139856	0.26241	0.146652	0.0392752	0.233998	0.0737893	0.00636062	0.0238834	0.0243735	0.294393	0.0625694	0.0214342	0.383675	0.0355697	0.0536198	0.0338195	0.512441	0.0524763	0.239774	0.222426	0.0777503	0.0597051	0.0432165	0.0690691	0.081242	0.0426321	0.026294	0.0295754	0.0417165	0.0544217	0.377761	0.22325	0.0646964	0.0606162	0.0571502	0.00829616	0.305633	0.290011	0.0483726	0.046866	0.0123057	0.0200683	0.0580141	0.163488	0.0198443
MANEA-DT	0.118021	0.149877	0.218651	0.283522	0.228752	0.167734	0.0950523	0.15995	0.0836459	0.124349	0.235814	0.254904	0.362818	0.124027	0.158162	0.168563	0.170621	0.275731	0.350143	0.123483	0.119939	0.229924	0.146299	0.12254	0.218373	0.17328	0.245794	0.170115	0.0798629	0.220019	0.256999	0.104664	0.193325	0.17032	0.196397	0.204233	0.102968	0.175924	0.17198	0.132815	0.200296	0.184922	0.17662	0.169238	0.103687	0.219822	0.156423	0.137754	0.234089
AC016405.3	0.60026	0.107797	0.415172	0.140195	0.310774	0.180962	0.13787	0.509094	0.204835	0.218622	0.424016	0.0884521	0.415227	0.208145	0.258208	0.25402	0.165776	0.173886	0.312764	0.1503	0.147608	0.396464	0.146979	0.0760387	0.364733	0.162153	0.120039	0.460434	0.225659	0.473663	0.782931	0.473179	0.393966	0.0691029	0.14288	0.170086	0.31947	0.314288	0.362837	0.165914	0.201228	0.156754	0.322465	0.401686	0.36915	0.334452	0.592998	0.072657	0.690835
CEP83-DT	0.207987	0.292585	0.311686	0.153827	0.323044	0.153272	0.0738283	0.443516	0.0982722	0.170441	0.568088	0.147111	0.663072	0.175151	0.151407	0.418079	0.172321	0.38889	0.619264	0.147555	0.138823	0.549491	0.095489	0.138322	0.578679	0.143016	0.274513	0.556338	0.192868	0.697517	0.67213	0.378005	0.393462	0.185564	0.11758	0.142423	0.10516	0.549681	0.352019	0.102201	0.339907	0.193118	0.229672	0.469095	0.573219	0.602607	0.920152	0.0839176	0.845437
PTOV1-AS2	1.19613	0.453107	0.698041	2.63214	0.799137	1.47057	0.0948293	0.29347	0.569577	0.964887	0.261401	0.728714	0.531189	0.599931	0.51762	0.560558	1.31398	0.411961	0.300491	0.821289	0.407721	1.29396	0.231675	0.735115	0.919856	0.706364	0.928394	0.0992489	0.569111	0.995479	0.481357	0.243091	1.12995	0.377601	1.02097	0.798333	0.174568	1.09459	0.472788	0.294453	0.845826	0.819948	0.496989	0.562805	0.344812	1.25586	0.498513	0.183241	0.556048
AL133215.1	0	0.0451782	0.232	0.0587562	0	0.151683	0.0630347	0.073153	0.0792435	0.0916253	0	0.222423	0.0907947	0	0	0.0798456	0.0595519	0.0795013	0.0374516	0.188974	0.0530254	0.0586445	0.0461996	0	0.193087	0.111205	0	0	0.113489	0.0595541	0	0	0.291375	0.0434419	0	0.0356417	0.0401673	0.112902	0.0456199	0	0.0632515	0.0875947	0.135146	0	0	0.28034	0.0648333	0.0609016	0.0369614
LINC01679	0.409994	2.75555	1.8645	0.394998	1.14062	0.444967	0.450727	0.576727	0.435868	0.307983	0.920975	0.163121	3.37374	1.22468	0.274719	1.31266	0.698788	0.981463	2.45823	0.331076	0.414804	1.29743	0.41223	0.923172	2.47222	0.326223	0.546052	1.22288	0.541001	1.17925	5.75749	1.45033	0.562714	0.159297	0.784998	0.483571	1.02612	1.58241	0.942365	0.152987	1.237	0.588869	0.31386	0.685906	2.03392	1.83666	4.29512	0.595521	9.24794
AC020931.1	0.0142046	0.0229583	0.235792	0.119433	0.070081	0.0385406	0.00800812	0.0371743	0.0503367	0.116404	0.15352	0.0678176	0.196092	0.0569957	0.0126905	0.0710068	0.0605252	0.0707007	0.104675	0.0640209	0.0404191	0.178809	0.0117387	0.0728751	0.0981217	0.00941856	0.0460178	0.0754321	0.019224	0.0680934	0.0970611	0.0419901	0.133262	0.0441519	0.0114113	0.0633925	0.0204119	0.172121	0.0463655	0.0117786	0.0160713	0.111283	0.0343388	0.0475276	0.0262068	0.0854767	0.214152	0.0154743	0.140871
AC073346.1	0.546772	0.555892	0.237885	1.22347	0.319071	0.255231	1.29268	0.426973	1.11255	2.08135	0.190625	2.91924	0.401038	0.778485	1.63881	0.365271	0.864271	1.55512	0.307213	1.37128	0.368048	0.40705	1.02031	0.874725	0.319823	1.66069	0.933291	0.159229	2.69736	0.22547	0.509895	0.70909	2.13274	2.50817	0.0708469	1.68673	1.85021	0.261216	0.158323	0.819024	0.159646	0.594173	1.7766	0.23606	0.74844	0.229962	0.327277	2.40179	0.443128
USP30-AS1	0.437181	0.518172	0.211665	0.336952	0.143794	0.579911	0.427214	0.457652	0.70232	0.525449	0.0741167	0.231917	0.213008	0.389818	0.65097	0.12488	0.58989	0.186513	0.527177	0.1642	0.552887	0.336312	0.144514	0.398739	0.553655	0.405831	0.188841	0.35598	0.433889	0.31048	0.137875	0.155082	0.273431	0.611498	0.351211	0.520282	0.0837634	0.137341	0.570805	0.169173	0.362732	0.799168	0.375772	0.234044	1.00374	0.263075	0.135201	0.698511	0.250504
HM13-IT1	0.268531	0.173606	0.334315	1.01602	0.353292	0.388582	0.151389	0.105414	0.228382	0.44011	0.102431	0.341882	0.305284	0.359158	0.0479816	0.153411	0.45768	0.15275	0.28783	0.181542	0.15282	0.169015	0.177531	0.229611	0.602856	0.178053	0.173989	0.0855603	0.436105	0.657939	0.0282291	0.0952561	0.391883	0.125201	0.302015	0.342401	0.0771753	0.759235	0.0876517	0.178134	0.30382	0.0841499	0.173108	0.395334	0.19817	0.377042	0.186851	0.0585066	0.0710158
AC132872.1	1.85594	1.34469	3.17044	2.45507	2.38125	2.31523	1.25378	2.22967	1.22466	1.73068	2.08519	1.28585	4.10559	1.56214	1.67241	2.95923	2.14746	2.08187	2.18655	1.15377	1.73001	2.60146	1.7453	2.48987	2.72157	1.62313	2.36702	1.73326	1.58068	3.11904	2.27061	2.24183	1.41762	1.72815	2.24932	2.10128	1.90826	3.09116	2.1412	1.61856	1.99123	2.13086	1.81786	3.17987	2.35162	2.90437	3.61819	0.888908	5.49003
AC005519.1	0.181823	0.146937	0.49336	0.69089	0.16101	0.430084	0.0473106	0.0732065	0.128865	0.252154	0.0355673	0.434043	0.19308	0.16836	0.137451	0.219736	0.193685	0.208844	0.149916	0.126075	0.132661	0.278765	0.104025	0.239185	0.169075	0.194751	0.226555	0.022282	0.30286	0.156444	0.0882185	0.049614	0.481121	0.2065	0.134832	0.347761	0.0703441	0.282462	0.0570666	0.0927811	0.221542	0.317763	0.101434	0.121673	0.103217	0.322627	0.0973211	0.0609461	0.073977
AC087318.1	0	0	0	0	0.0404151	0	0	0	0	0	0	0	0	0	0	0	0	0	0	0	0	0	0	0	0	0	0	0	0	0	0	0	0	0	0	0	0	0	0	0	0	0	0	0	0	0	0	0	0
LINC00582	0.0640516	0.077643	0.0664522	0.100978	0.0526683	0.144823	0.108331	0.0209534	0.0680937	0	0.101802	0	0	0	0	0	0	0.0910869	0.0214547	0.0360855	0	0.0671907	0.0529322	0.0821523	0	0.0637054	0	0.017007	0.065014	0	0	0.0189342	0.0667674	0.0248863	0.566016	0.102089	0	0.0646776	0	0	0.253642	0.0250899	0	0	0	0.0321194	0	0.174442	0
AC022182.2	0.178062	0.197859	0.023092	0.140358	0.146417	0.120782	0.188223	0.0873749	0.205074	0.0911986	0.042451	0.106266	0.108446	0.178617	0.0198853	0.0317895	0.0474197	0.0158262	0.119287	0.100317	0.232226	0	0.2943	0.114191	0.0960942	0.0885498	0.0961428	0.094558	0.0903687	0.142264	0.0584957	0.118432	0.0464029	0.138367	0.268212	0.113522	0.111945	0.0599341	0.108978	0.0738252	0.125914	0.174374	0.0896779	0.148946	0.164258	0.0892912	0.0516251	0.0727416	0.0882944
LINC02828	0	0.0554792	0.0356122	0	0.0282253	0.0310447	0	0	0.0486558	0.0843874	0.08729	0	0.0278741	0.0459103	0.0306669	0.0245127	0	0	0.0459908	0.0386769	0.0976734	0	0	0	0.0592782	0	0.0370676	0.0546849	0	0	0.0180423	0	0.0357811	0	0.0275756	0	0	0.0693223	0.0280108	0	0	0.0806752	0.0276601	0.114851	0	0.034426	0.0796157	0.0747876	0
AL662797.2	0.173138	0.259848	0.179627	0.311947	0.142368	0.246068	0.223109	0.178009	0.175299	0.222959	0.220145	0.0393629	0.261108	0.0992447	0.0883904	0.211957	0.184434	0.0879348	0.347965	0.250824	0.234602	0.103785	0.102201	0.169193	0.21357	0.196803	0.0534196	0.288965	0.11716	0.144918	0.18201	0.146232	0.180479	0.153761	0.178831	0.173459	0.14217	0.166505	0.38349	0.143568	0.223876	0.155019	0.079724	0.0662066	0.106477	0.396901	0.0286843	0.0538896	0.0327059
AC018638.6	0.362167	0.134144	0.203526	0.49166	0.111676	0.136479	0.0510447	0.138223	0.128341	0.136028	0.0479682	0.0720462	0.12254	0.0807326	0.0134818	0.172421	0.112523	0.160948	0.232513	0.0680127	0.0715655	0.221618	0.0748236	0.0903222	0.0781799	0.140082	0.11407	0.0641084	0.0612681	0.144678	0.0396589	0.133825	0.125841	0.0938098	0.0363685	0.173173	0.0758961	0.325072	0.098513	0.062565	0.085367	0.16551	0.182399	0.0908839	0.0556816	0.287554	0.210005	0.0328782	0.129701
LINC01637	0.447237	0.700263	0.58	0.646318	0.459693	1.16291	0.94552	1.29847	0.574515	1.05369	0.195477	0.578301	0.749056	0.373861	0.474484	0.479073	0.95283	0.516759	0.243435	0.850383	1.2461	0.733057	0.739193	1.48186	0.724078	1.59394	0.784815	0.771878	1.09706	0.372213	0.910925	0.842822	1.28205	0.608187	0.269467	0.784118	0.763178	0.244621	1.02645	1.15892	0.66414	0.832149	0.855925	0.766918	1.77059	0.504613	0.842833	1.7966	1.09036
AL445524.1	2.11605	1.72518	1.88452	2.04686	1.21645	2.94691	1.76306	2.00931	1.69881	1.76475	1.73815	1.7434	1.399	1.2523	1.67301	1.71171	2.31395	1.86411	1.65594	1.83569	2.23798	2.29834	1.70228	1.93746	1.39057	1.7135	1.69865	2.35681	1.6093	1.76545	2.33276	2.38031	2.38146	3.18679	1.02297	1.71918	1.92402	1.4497	1.71148	1.55279	1.71615	1.98053	2.14275	1.85463	2.68329	2.34761	2.64947	1.4076	2.88473
AC114730.3	0.294648	0.0264571	0.0339657	0.653763	0.134602	0.355313	0	0.0214198	0.0464063	0.1878	0.0208136	0.156306	0.106342	0	0.029249	0.0467589	0.209247	0.0931146	0.0438645	0.0737775	0.12421	0.10303	0.0541104	0.0839811	0.0282688	0.0217079	0.0353539	0	0.132922	0.226693	0.0860408	0	0.238888	0.0763209	0.105203	0.187851	0.0470452	0.0881564	0	0.0542944	0.111123	0.0769453	0.0263813	0.0219083	0.0805349	0.328344	0	0	0.151517
RFPL3S	0.0427249	0.0345273	0.110816	0.145939	0.0439148	0.106263	0.00602175	0.0489185	0.0757019	0.0262591	0.0135812	0.0254979	0.0433684	0.0142861	0.0572562	0.0381385	0.136537	0.0607586	0.0143111	0.108317	0.0303934	0.0560236	0.0441348	0.0821982	0.0368916	0.021247	0.0692067	0.0113443	0.0361391	0.0967171	0.0449143	0.0378896	0.0668047	0.00830007	0.0514848	0.0476683	0.00767441	0.115047	0.0348648	0.0531418	0.0604246	0.0334719	0.0172141	0.078625	0.0328439	0.0642747	0.111484	0.0232719	0.0564953
FAM13A-AS1	0.267078	0.174723	0.655335	0.677246	0.216127	0.295228	0.0884302	0.224666	0.14422	0.201494	0.153624	0.357574	0.223766	0.0963914	0.109836	0.278521	0.293534	0.250191	0.210161	0.186292	0.172903	0.209014	0.0875845	0.221119	0.237934	0.151791	0.265523	0.0562814	0.209414	0.237094	0.124784	0.0626592	0.353527	0.151536	0.207747	0.251357	0.0670107	0.462323	0.17989	0.112489	0.182265	0.209237	0.208383	0.198583	0.112106	0.497452	0.181907	0.143166	0.126128
AC006272.1	0	0.0559817	0.0359348	0.182016	0	0.125304	0.0390541	0.0453231	0.0245483	0	0	0	0.0562532	0.185305	0.0309446	0.0494695	0	0.0492563	0.0464074	0.117082	0.131411	0	0	0.0296165	0.0299076	0	0.0748068	0.0183934	0	0.0184488	0	0	0.108315	0.0269151	0.0834762	0.132494	0	0.0466335	0	0	0.0783768	0	0.0279106	0.0231783	0.0426018	0	0	0.0377325	0.0229
AP001636.3	0.0413616	0.0752075	0.0375479	0.065207	0.0340108	0.0561122	0.0524664	0.0135307	0.153901	0.0677898	0.0460173	0.0699388	0.0125954	0.062236	0.0600483	0.0295372	0.055075	0.0367624	0.0242453	0.0757327	0.0686549	0.0325415	0.0683624	0.0574711	0.0803574	0.0754198	0.0502488	0.032947	0.0909633	0.0330462	0.0217405	0.0397373	0.0970095	0.0482113	0.0664559	0.0922945	0.0334329	0.0487268	0.00421904	0.0814563	0.0526468	0.0972116	0.0291635	0.0380581	0.0667713	0.0207412	0.0119919	0.0732203	0.0170914
AC005954.1	0.170202	0.0458485	0.0588605	0.0596279	0.0466513	0.256556	0	0	0	0.139477	0.0360687	0.0451447	0	0.0758815	0	0.121545	0.0604354	0.0403404	0	0	0.0538122	0	0	0.0485113	0	0.0376184	0.122532	0	0	0.0302188	0	0	0.118279	0	0	0.0723411	0.0407632	0.0763848	0	0.0470444	0.12838	0	0	0.0379657	0	0.1138	0	0	0
AL353622.1	0.432521	0.111215	0.85667	1.85966	0.363736	0.684564	0.532019	0.643145	0.508584	0.708883	0.274975	1.58786	0.638597	0.170919	0.58841	0.379071	1.00525	0.65702	0.493899	0.819632	0.158504	0.824943	0.4143	0.420265	0.551714	0.677865	0.806759	0.38107	0.618619	0.638775	0.403016	0.569545	2.15183	0.527065	0.0789698	0.983931	1.06649	0.688209	0.328885	1.01889	0.266924	0.485171	0.625772	0.513093	0.41108	1.03517	0.513	0.503307	0.480936
AC016773.2	0.0715189	0.0963277	0.173132	0.125278	0.117617	0.172488	0.0134401	0.0935848	0.219649	0.0586082	0.0606241	0.170728	0.154872	0.0637707	0	0.0510733	0.431714	0.0339021	0.207618	0.0537233	0.0452237	0.100032	0.0197011	0.101922	0.144093	0.126458	0.180208	0.063299	0.145187	0.190469	0.0501225	0.0140944	0.223654	0.0926255	0.0766066	0.151988	0.0685147	0.192581	0.0583616	0.019768	0.0539451	0.22412	0.134472	0.0797658	0.0586439	0.239093	0.165883	0.0779115	0.110331
AC008610.1	0.875697	0.157262	1.16088	1.58507	0.480046	0.615997	0.164564	0.700259	0.37928	0.63788	0.556724	0.309695	0.90864	0.195207	0.738892	0.868549	1.0883	0.691844	0.293323	0.602986	0.184577	1.73516	0.361838	0.499185	0.630114	0.258064	0.315216	0.542535	0.460888	0.72556	0.741571	0.632779	1.41995	0.529262	0.468996	0.465247	0.209728	0.687755	1.19099	0.322727	0.440346	0.419251	0.352824	0.879007	0.628296	1.2198	0.677038	0.264992	1.41526
AC106782.5	1.12028	0.331954	1.04604	0.824193	0.552709	0.439052	0.378947	1.00171	0.529322	0.550825	0.498551	0.356572	1.00069	0.249727	0.433708	0.586678	0.755797	0.557596	0.650429	0.462839	0.389613	0.626764	0.370318	0.670536	0.773859	0.396168	0.685534	0.694064	0.55592	0.775715	0.647726	0.375319	0.428185	0.609374	0.659983	0.452343	0.429288	1.00553	0.487563	0.371577	0.4225	0.61436	0.842552	0.674706	0.780811	0.898841	0.779519	0.325443	0.617227
AC009120.2	0.748075	0.332732	0.956604	1.6456	0.472074	1.12237	0.268084	0.352852	0.324689	0.855391	0.184336	0.779838	0.390855	0.310246	0.393749	0.44311	0.691864	0.4412	0.415682	0.699152	0.467531	0.644823	0.239616	0.595025	0.445647	0.415274	0.801569	0.141658	0.490513	0.540539	0.185934	0.157711	1.17876	0.378526	0.722093	0.661788	0.30416	1.17504	0.274467	0.288516	0.485523	0.608779	0.514023	0.380302	0.238942	0.977084	0.329535	0.0947604	0.302889
LINC02446	0.28635	0.0890032	0	0.0231505	0.144899	0.119529	0.0869269	0	0.124891	0.090253	0.0140036	0	0	0.147305	0.0590372	0.0314599	0	0.125297	0.0147563	0	0.125355	0.092426	0.200234	0.16951	0.0570587	0	0.0237865	0.0467888	0.0745264	0	0	0.0390682	0.0688827	0.0171165	0.0530862	0.140432	0.0791314	0.0593126	0.053924	0	0.124608	0.103539	0	0.0884408	0.0270924	0.0220913	0	0.191966	0
AL139011.1	0.24028	0.166438	0.534183	0.757607	0.310478	0.589849	0.232221	0.314414	0.0973116	0.534453	0.34916	0.327765	0.529608	0.229552	0.398669	0.294153	0.438781	0.341699	0.160968	0.5028	0.455809	0.252056	0.397134	0.46961	0.592782	0.500722	0.741353	0.164055	0.48778	0.566779	0.288677	0.263821	0.715621	0.293408	0.220605	0.37203	0.34528	0.462149	0.392151	0.483873	0.543713	0.537834	0.276601	0.344554	0.358865	0.481964	0.0398079	0.186969	0.544667
MAP3K14-AS1	0.177266	0.450226	0.357311	0.234215	0.195738	0.270258	0.174176	0.271722	0.297935	0.211673	0.33165	0.253898	0.287897	0.406443	0.180995	0.282114	0.393847	0.324113	0.339296	0.199737	0.307449	0.403785	0.138121	0.342124	0.551028	0.174629	0.202365	0.365783	0.215915	0.30214	0.505806	0.233561	0.290372	0.161362	0.223782	0.200198	0.196506	0.398911	0.27691	0.0839945	0.206292	0.376947	0.224468	0.301644	0.383112	0.213341	0.352418	0.160006	0.428616
AC055855.2	0.191194	0.123608	0.476064	0.361703	0.0943289	0.138335	0.0646736	0.125092	0.108405	0.0940075	0.0729308	0.212993	0.155259	0.102288	0.170814	0.109229	0.244401	0.135947	0.281786	0.21543	0.0725388	0.0802257	0	0.163483	0.297162	0.0507095	0.12388	0	0.258756	0.040735	0.0200991	0.0904298	0.239161	0.0594285	0.0921577	0.0975157	0.0824232	0.231675	0	0.0634159	0.086528	0.0898721	0.123253	0.204711	0.0470324	0.191753	0.088692	0.0833134	0.0252816
CCDC18-AS1	1.14652	1.05245	1.92309	2.42261	1.01503	1.51385	0.882854	1.61527	0.818248	1.36513	1.71432	1.74834	1.75177	1.08465	1.1992	1.46064	1.85113	1.8577	1.48798	1.53493	0.625204	1.35358	0.597544	0.980352	1.2418	1.13636	1.7299	1.19649	1.11104	1.97036	1.25567	1.14313	1.80312	1.18273	0.965993	1.28873	0.685999	2.40421	1.14749	0.871206	1.01697	1.20806	1.13313	1.59329	2.29462	2.15552	1.47326	0.852979	2.02845
AL133467.1	0.173288	0.0777994	0.0399516	0.101181	0.0633293	0.0696552	0.0651295	0.0503894	0.109169	0.0473351	0.0734449	0.015321	0.109447	0.103009	0.0172019	0.109999	0.0205103	0.0410717	0	0.0433898	0.0182625	0.0201978	0.0636465	0.131709	0.0166254	0.0638338	0.0207922	0	0.0912029	0.0820443	0.050602	0.136601	0.0802822	0.0299237	0.247486	0.122754	0.0691702	0.0388847	0.0785599	0.0798286	0.152491	0.0754214	0.0465458	0.0515385	0	0.0386209	0.0446586	0.0419503	0.0127299
AC087500.2	0.345531	0.093078	0.318651	1.17017	0.252554	0.312504	0.151511	0.175832	0.299311	0.283155	0.195263	0.336047	0.342941	0.154049	0.411601	0.411253	0.368074	0.218389	0.231478	0.389332	0.21849	0.322192	0.285547	0.328279	0.364656	0.381849	0.456051	0.0815515	0.285774	0.490783	0.161439	0.272379	0.360182	0.477338	0.308426	0.367153	0.137924	0.439366	0.187976	0.191012	0.304064	0.180466	0.247497	0.436758	0.188885	0.654578	0.267144	0.167296	0.380748
LINC00997	1.47406	1.97371	1.50682	0.850566	1.2002	2.28075	1.27913	1.03061	1.36736	1.33823	1.17141	1.27069	0.909491	1.38201	1.25884	1.49127	1.84732	1.1817	1.44736	1.4248	2.11092	1.22036	1.3973	1.84737	1.04819	0.910319	1.37332	0.82883	0.689428	1.18926	1.3445	1.02101	0.670361	1.35882	1.29448	1.38663	1.26158	1.29876	1.29722	1.01858	2.16647	2.06622	1.29262	0.56574	1.62196	1.57982	1.45809	0.661217	1.44753
DPP9-AS1	0.0622579	0.0452812	0.0839687	0.0523468	0.0460741	0.0563071	0.0140396	0.0162933	0.0176498	0.051019	0.0158321	0.019816	0.0353895	0.0249808	0.0278109	0.00889195	0.0596876	0.0177072	0	0.021045	0.0236206	0.0195927	0.01029	0.0585579	0.0483819	0.0165124	0.0201693	0.0132246	0.0337031	0.0364771	0.00981722	0.0110424	0.0259591	0	0.020006	0.055569	0.022366	0.0796307	0.0203217	0.00516248	0.0140879	0.0195098	0.00501682	0.0333297	0.0344588	0.018732	0.0144402	0.0339113	0.0246971
AC004921.1	0.0521675	0.147554	0.108245	0.0822426	0.107241	0.259496	0.102937	0.102394	0.277298	0.12825	0.116079	0.103777	0.105907	0.313982	0.0466069	0.037254	0.0555709	0.185467	0.157266	0	0.0494808	0.0820864	0.150889	0.356853	0.157657	0.172952	0.140837	0.0831091	0.176505	0.055573	0.0685509	0.0462636	0.163138	0.0810757	0.272408	0.332591	0.16867	0.19315	0.106426	0.0648866	0.118046	0.102174	0.0840745	0.122184	0.0320821	0.07848	0.151248	0.255737	0.0862266
AL355388.1	0.11523	0.0573054	0.202314	0.121108	0.0801745	0.160333	0.0449747	0.179779	0.0565395	0.0435825	0.101434	0.0493724	0.151156	0.0355662	0.0395954	0.215217	0.21717	0.0567235	0.118762	0.0299625	0.0588516	0.092983	0.0219753	0.0606335	0.0688831	0.0881598	0.0861475	0.061192	0.0539824	0.193571	0.116476	0.0995692	0.184794	0.0964301	0.0498458	0.0621623	0.038212	0.17901	0.137431	0.0441	0.0702012	0.0833307	0.0499984	0.071179	0.125376	0.248914	0.0925159	0.0193123	0.15237
DTX2P1-UPK3BP1-PMS2P11	0.00935849	0.0831916	0.0485462	0.0885225	0.153906	0.177743	0.0685884	0.0734753	0.0795926	0.153382	0.0356979	0.0446806	0.0911946	0.0625846	0.0585267	0.126979	0.0797523	0.113123	0.0564248	0.0843584	0.0887651	0.0687201	0.0773385	0.11203	0.177777	0.0620528	0.151591	0.0447276	0.0506619	0.0947093	0.0688663	0.0442632	0.0292659	0.0290889	0.150363	0.0894968	0.0336202	0.0881996	0.0763681	0.0776014	0.116472	0.131971	0.0603296	0.0751508	0.0345319	0.103244	0.0325594	0.0407799	0.0989981
CACNA1C-AS2	0.125579	0.101484	0.162857	0.230973	0.232337	0.0851818	0.106196	0.123243	0.0667519	0.0257273	0.0399183	0.0249815	0.12747	0	0.0280483	0.112098	0.100329	0.133938	0.147224	0.141498	0.208445	0.1976	0.207557	0.187912	0.0542167	0.0624502	0.237318	0.100031	0.106221	0.0167221	0.181519	0.0928056	0.196355	0.0487919	0.25221	0.18014	0.0676709	0.169075	0.204952	0	0.106562	0.0491911	0.0505966	0.168071	0.154458	0.0944595	0.0364088	0.205205	0.06227
AC079015.1	0	0	0.0665637	0.0337158	0.079135	0.116053	0.0361709	0	0.0454719	0	0.101973	0.0765793	0.0781504	0.0858123	0.0573203	0	0	0.0228099	0.214907	0.0722921	0	0	0.0795315	0.10972	0.110799	0.0425416	0.17321	0.102213	0.0868308	0.153781	0.050585	0.037932	0.167198	0.0997123	0.0257712	0.143165	0.023049	0.151168	0.0523557	0	0	0.050264	0.1034	0.171737	0.0197284	0.0965198	0.074406	0.314522	0
LINC01348	0.0879187	0.0331566	0.0547284	0.147845	0.0915722	0.153729	0.0396527	0.107375	0.0747736	0.100866	0.0745257	0.0886148	0.12851	0.195985	0.0366555	0.113013	0.106142	0.0666817	0.0314125	0.0726467	0.0333563	0.0553366	0.00968746	0.0551292	0.040488	0.0388638	0.069624	0.0404632	0.11502	0.190438	0.181767	0.228708	0.116086	0.0364369	0.0282519	0.119578	0.0505354	0.114425	0.0430466	0.0194408	0.112736	0.0918375	0.0566769	0.12159	0.0108137	0.123446	0.217516	0.0383109	0.275137
AC084018.1	1.13647	0.37817	1.90731	4.25078	1.2918	1.54176	0.226131	0.918505	0.568558	1.06827	0.425005	1.80863	1.54716	0.447064	0.746567	0.907057	1.35303	0.998214	0.738949	0.866241	0.697488	1.43761	0.165737	0.943172	1.24106	0.687061	1.29944	0.124252	1.58329	1.21066	0.42166	0.573091	2.22994	0.77922	0.483345	1.00158	0.240161	2.36265	0.763734	0.582051	0.794182	0.811782	0.592564	0.84998	0.698908	2.07844	1.20168	0.182066	0.839774
AL354836.1	2.49872	1.11174	2.53411	2.24257	1.45441	2.2091	0.854717	1.06539	1.37297	1.12735	0.713958	1.42978	2.23427	1.08897	0.601989	1.22301	1.61498	1.25766	1.01565	1.17047	1.75755	1.67873	0.812054	1.96852	2.01211	1.21003	1.57655	0.939279	1.0259	1.19633	0.988723	0.979324	1.66816	1.11265	2.39078	1.66464	1.39187	1.73879	1.58082	0.768254	1.9059	1.18774	1.10855	0.770296	1.07049	3.04101	1.26982	0.672869	1.18798
AC005306.1	0.0204485	0	0.106075	0.386848	0.0168144	0.0739761	0	0.10703	0.0289853	0.134057	0	0.0325428	0.0664209	0.0546996	0.0730757	0.0876166	0.152478	0	0.0547955	0.0921627	0.0387908	0.0214507	0.0337973	0.0349697	0.10594	0.0135587	0.088328	0.010859	0.069186	0.0435668	0.0107482	0.0362686	0.127893	0.01589	0.0657096	0.130369	0.0293844	0.151422	0.0166866	0.0169561	0.0231358	0.01602	0.0659108	0.0957872	0.025151	0.102542	0.0711433	0.0445526	0.0270392
AL512770.1	0.0685556	0.0492461	0.316111	0.34425	0.10648	0.213565	0.0472383	0.0946909	0.016196	0.143571	0.0435842	0.103041	0.080413	0.0407523	0.0748589	0.0815952	0.146056	0.108325	0.112265	0.0858288	0.0939248	0.0399531	0.0251797	0.110726	0.118391	0.0252537	0.0740319	0.0121353	0.154635	0.0770881	0.0360343	0.0585452	0.142925	0.0651109	0.104029	0.121409	0.021892	0.0974287	0.0248637	0.0694795	0.0861833	0.131287	0.0491049	0.0560712	0.0843211	0.17571	0.0353354	0.0248944	0.0302171
LINC01357	0.130285	0.0263219	0	0	0	0	0.0918137	0.0426207	0.0230846	0.053383	0.0207072	0	0	0	0.0290996	0.02326	0	0	0	0	0.0617877	0.0341677	0.0538339	0.0278506	0.0281243	0.0431938	0.0703464	0.0172967	0.0881621	0.0346976	0	0	0.0339524	0.0506205	0.0261663	0.103829	0	0	0	0	0.110555	0.0510347	0.0524929	0.0653889	0.0200308	0	0	0.106448	0
DHRS4-AS1	11.2758	7.40511	8.40255	13.5847	9.32876	11.459	17.9279	11.5692	12.4947	19.2262	13.302	21.688	12.5961	9.5228	21.4837	10.2905	15.0667	17.2573	11.1437	19.1507	8.42888	11.3261	17.5329	13.0268	9.72252	22.1299	15.6876	12.8405	18.0618	11.7313	7.9742	16.8061	26.37	21.1134	7.04071	17.7974	16.792	13.118	9.1189	25.1863	6.64072	12.394	16.8474	15.0521	9.23828	12.7604	8.18296	14.7358	12.1448
AC109446.3	0.0298274	0.0482089	0	0.0313489	0.0735795	0	0.117711	0	0	0.0733288	0.0379255	0	0	0.079788	0.0266481	0.0213004	0.0953202	0.0212086	0.019982	0	0	0.0312893	0	0.0510088	0.0257551	0	0.0322101	0.0475187	0.0605513	0.0476618	0.0313559	0.0529036	0	0	0.143772	0.0760653	0	0.0401586	0.0486802	0.0247332	0.0337473	0.116838	0	0	0.0183434	0.0299146	0.0345912	0.129974	0.0394409
AC034102.6	0.0738771	0.0358214	0.0613168	0.0621163	0.109346	0.106905	0.0666394	0.0193341	0.0314157	0.0726488	0.0469673	0.0587858	0.0959869	0.0790481	0.0396015	0.0527573	0.125915	0.0525299	0.0791866	0.0499452	0.0981012	0.0619983	0.0488416	0.0505357	0.114823	0.0195941	0.0478671	0.0156927	0.0799863	0.0550898	0.100962	0.034942	0.0308038	0.0114816	0.0593494	0.02826	0.0424643	0.119359	0.0361716	0.0245038	0.0501515	0.023151	0.0238124	0.0791	0.0726931	0.0592744	0.0171352	0.0321922	0.0293064
AC016737.1	0.0895103	0.0868031	0.167157	0.188152	0.0441615	0.194291	0.0504632	0.12884	0.0253757	0.0733517	0.0682873	0.113961	0.203523	0.0957755	0.0319877	0.140627	0.13349	0.0636457	0.131922	0.0403428	0.0509402	0.206574	0.059177	0.137767	0.108205	0.0712213	0.173989	0.0190134	0.133254	0.257454	0.122326	0.0740881	0.242594	0.083467	0.043145	0.0798935	0.0128626	0.204873	0.10226	0.0742227	0.0202547	0.070125	0.115406	0.0838586	0.187161	0.394996	0.145329	0.0195022	0.260391
AC138207.5	0.56096	0.982212	0.436489	1.62133	1.57599	2.11392	0.764276	0.58111	1.25898	1.60893	0.297192	1.67388	0.379606	0.937851	0.918806	0.433977	0.946132	1.06365	0.375798	0.579397	1.64055	0.294227	1.00442	1.99857	1.17056	0.805897	0.757213	0.297892	0.632654	0.323689	0.0491421	0.469837	1.51059	0.835487	1.8777	2.02661	1.3099	0.881133	0.419614	0.620204	0.95202	0.915568	0.791051	0.938467	0.114994	0.234417	0.108425	0.814801	0.216346
LINC02416	0.0354063	0.0572258	0.0734666	0	0.0291139	0.032022	0.019961	0.0231651	0	0	0.045019	0	0	0	0	0	0	0.0251754	0.0237193	0.0398945	0.0335828	0	0	0	0.0305722	0	0	0.0188022	0.0239589	0	0	0.0209328	0	0	0.0853312	0.0451462	0	0.0238349	0	0	0.0400593	0.0554766	0	0	0	0.0710195	0.0821222	0	0.0234089
AC010973.2	0.248708	0.125617	0.145141	0.50645	0.191725	0.309286	0.0525801	0.111871	0.143218	0.114643	0.0494111	0.148427	0.214585	0.187113	0.0833241	0.111005	0.3974	0.198947	0.0833069	0.175147	0.221155	0.195673	0.0899201	0.279118	0.161063	0.123682	0.151073	0.156837	0.136741	0.173869	0.0980445	0.12866	0.162033	0.108711	0.262237	0.198203	0.0335054	0.282531	0.13953	0.064447	0.211044	0.146133	0.150309	0.114422	0.0955943	0.374152	0.216322	0.0677345	0.133602
AC087482.1	1.80834	0.0152226	0.175886	5.10779	1.08424	0.511091	6.02133	0.0123243	4.61923	6.35979	0.23951	5.24612	0.0764822	1.68801	6.47917	1.37208	3.61184	4.63426	0.315479	8.1715	1.05414	2.11432	3.87612	3.81729	0.22771	8.45575	3.21396	0.3201	8.43824	0.240798	0.0693073	2.06028	9.62141	5.72329	0.559907	5.20004	6.23926	1.16662	0.1076	5.98233	0.490183	4.19108	6.57249	0.831953	0.0579217	0.528973	0	7.55156	0.161902
AL031717.1	0.203038	0.0820405	0.210648	0.142263	0.111303	0.183631	0.0190778	0.0442802	0	0.110923	0.0215135	0.26927	0.109918	0	0	0.144994	0.144189	0.144369	0.136019	0.0762585	0.0320968	0.0709962	0.0279651	0.0868052	0.204536	0.0224378	0.438513	0.0179702	0.0686962	0.288389	0.195655	0.0200066	0.31747	0.0788874	0.0543703	0.15102	0.0486273	0.0683407	0.110457	0.0561202	0.11486	0.159066	0.190879	0.067935	0.166486	0.47514	0.156977	0.0737287	0.201358
AC016957.2	0.653847	0.273307	0.257306	0.47393	0.241013	0.754482	0.266931	0.280276	0.319591	0.35105	0.172007	0.25117	0.201397	0.241246	0.181289	0.144908	0.288209	0.0801576	0.241669	0.355663	0.705714	0.260166	0.260853	0.616918	0.292022	0.269095	0.438255	0.0718384	0.198339	0.14411	0.142211	0.106639	0.446546	0.245283	0.470932	0.402482	0.421188	0.151779	0.12879	0.149566	0.510189	0.423925	0.30886	0.105614	0.0693284	0.248736	0.156884	0.171932	0.0149066
AC092376.1	0	0.0461223	0.0592119	0	0.281579	0	0.0321759	0	0.0404497	0.0935398	0	0	0.0463459	0	0	0.040757	0.0607963	0	0.114702	0	0.0541334	0.05987	0.0943299	0.244005	0	0.0756859	0.0616319	0.030308	0	0.0303992	0	0	0	0	0.183398	0.0363865	0	0	0.0465731	0.141976	0.0645731	0.0447125	0.04599	0	0	0	0	0.124348	0
RUSC1-AS1	0.391523	0.254879	0.880095	1.53167	0.420313	0.752463	0.202335	0.309527	0.331443	0.64169	0.300767	0.670686	0.432747	0.254557	0.37894	0.368911	1.19327	0.409852	0.480863	0.508553	0.319781	0.490573	0.319061	0.525415	0.446062	0.511999	0.551987	0.358075	0.504117	0.614037	0.434452	0.234691	0.748227	0.456362	0.423744	0.537363	0.296936	0.896859	0.288433	0.338182	0.32608	0.502698	0.455715	0.287474	0.538411	0.796243	0.523424	0.337661	0.370308
LINC02637	0.728688	0.252375	0.396	0.364694	0.399457	0.251062	0.410812	0.590269	0.344299	0.454967	0.661804	0.220889	0.169066	0.185641	0.248006	1.38766	0.258743	0.740185	0.325441	0.547373	0.098737	0.546001	0.286756	0.237362	0.359542	0.161056	0.899311	1.06875	0.0939222	0.572951	1.62325	0.471843	0.795755	0.593207	0.529642	0.287592	0.224383	0.186872	0.821158	0.345277	0.431855	0.380584	0.699032	0.255424	0.597508	1.28763	0.684103	0.151204	1.17002
AL683807.1	0.0511898	0	0.0265542	0	0.0210462	0.0231485	0.101007	0	0.0362802	0.0838978	0.0325439	0.0203665	0	0.034233	0.0228667	0.0365558	0.218118	0	0	0	0.0485534	0.0268493	0	0.0437706	0	0	0.0276395	0	0	0.0408986	0	0.0151322	0.0266801	0.0397781	0.0411235	0.0979074	0	0.0344601	0.0417724	0	0	0.0401036	0	0	0	0	0	0.083648	0
ELFN1-AS1	0.0966602	0.0312456	0.180509	0.121909	0.0953781	0.0524527	0	0.0632415	0.0274027	0.0950531	0.0614516	0.015383	0.235479	0	0.0518143	0.0414163	1.42094	0.0137459	0.0777054	0	0.0550092	0.081118	0	0.0495904	0.0500778	0.0384552	0	0.0205322	0.0261634	0.0720791	0.0508067	0.0571473	0.0806069	0	0.0621218	0.0616252	0.04167	0.26028	0.0788776	0.0320606	0.0656178	0	0.031156	0.0517469	0.0475555	0.27144	0.224196	0.08424	0.0894699
KIF1C-AS1	0.0983845	0.132513	0.102072	0.172338	0.0808996	0.237282	0.0369775	0.0429131	0.0929718	0.107499	0.187644	0.130478	0.159786	0.175452	0.117197	0.210776	0.0349344	0.186549	0.109849	0.0739041	0.0933175	0.0344021	0.0542033	0.196292	0.283173	0.0434902	0.0354145	0.0870769	0.155342	0.192146	0.0861884	0.193889	0.239297	0.0509679	0.237112	0.188174	0.0706889	0.264923	0.107046	0.0543875	0	0.231232	0.0792795	0.0438917	0.0605048	0.49336	0.114098	0	0.130094
AC008750.1	0.0388606	0.0314044	0	0	0	0.0702923	0	0.0254251	0.0275419	0.0318454	0	0	0	0.103951	0	0.0277512	0	0	0	0	0	0	0	0.0332283	0.0335548	0.025767	0	0.0206365	0.0262963	0.0206987	0.0204259	0.0459501	0.0405083	0	0.0312187	0.0495507	0	0	0	0.0322235	0	0.0304445	0.0313143	0	0	0	0	0	0
LINC00342	0.752214	0.590182	1.06832	1.4123	0.564484	1.68428	0.292324	0.420476	0.289853	0.807933	0.213574	0.592744	0.343965	0.459086	0.378428	0.458944	1.17471	0.711412	0.391396	0.4855	0.561081	0.919317	0.26555	0.999133	0.517088	0.474554	0.717665	0.0698078	0.617732	0.793539	0.272543	0.250426	0.609016	0.357525	1.49607	0.903268	0.146922	1.2389	0.411206	0.290676	0.611447	0.818164	0.435482	0.483823	0.264984	1.61137	0.558983	0.151161	0.328333
AC022167.2	0.347362	0.157902	0.465493	0.403109	0.273728	0.503965	0.101996	0.26041	0.256447	0.338029	0.234637	0.316713	0.323211	0.183902	0.245683	0.175709	0.477948	0.24699	0.223008	0.163081	0.363792	0.27329	0.161471	0.210387	0.337428	0.220727	0.343851	0.130661	0.156703	0.289092	0.270068	0.218202	0.33946	0.106845	0.261613	0.295279	0.207982	0.341014	0.171256	0.234029	0.188318	0.294811	0.367381	0.242135	0.222523	0.500793	0.260167	0.126137	0.258366
AC008759.3	0.11291	0.608305	0.234283	0.197782	0.371374	0.238274	0.297057	0.196995	0.933607	0.0925271	0.287129	0.0299483	0.0916883	0.251694	0	0.107509	0.080184	0.107045	0.277348	0.0424075	0.356982	0.157925	0.0311029	0.289635	0.292482	0.324421	0	0.0999327	0.0254681	0.140327	0.118696	0	0.15693	0.0292463	1.3606	0.551885	0.16225	1.31749	0.337839	0.124834	0.212913	0.0884568	0.0909842	0.125929	1.22673	0.22648	0.742009	0.246004	0.223951
AC022150.2	1.60318	0.815734	2.27929	1.46653	1.97739	3.11469	0.887086	1.78702	1.55706	1.94633	0.660605	1.20482	2.5555	1.82658	1.06096	1.08126	1.07526	2.19542	1.39222	1.20427	1.66141	1.55718	1.25126	1.98008	1.5381	1.49609	1.2824	0.804055	0.984397	2.00828	0.936295	1.52706	0.928419	1.24578	2.36118	1.2303	1.04522	1.95861	1.79278	1.2309	1.78027	1.977	1.50717	1.5695	0.602511	2.50112	0.791892	0.549817	1.66843
AL096870.2	0.169532	0.121781	0.247543	0.455346	0.206522	0.363442	0.307969	0.283459	0.213606	0.210964	0.299388	0.179867	0.331423	0.142767	0.286093	0.174874	0.247478	0.200907	0.24397	0.30422	0.244178	0.329334	0.197179	0.279183	0.287349	0.283107	0.155952	0.173387	0.267678	0.25752	0.405943	0.241295	0.261807	0.209805	0.25221	0.408317	0.171433	0.380419	0.327924	0.13537	0.255748	0.245955	0.172028	0.336143	0.409313	0.340054	0.211171	0.109443	0.294745
LINC01426	0.39201	4.16633	0.505297	0.0436975	0.170939	0.392143	0.170775	1.84976	0.181012	0.0876119	0.502216	0.0283574	0.0916408	1.31872	0.0106129	0.156938	0.132868	0.0929121	0.990774	0.0669246	0.349286	0.174458	0.201246	0.248856	3.67721	0.0708894	0.06414	0.921008	0.156749	0.439746	2.28215	0.407342	0.154784	0.041539	0.753905	0.24235	0.0512104	0.163934	0.920901	0.00492512	0.584649	0.200088	0.0957232	0.441187	4.21524	0.0953105	1.34319	0.679396	2.00274
AL031282.2	0.323738	0.155148	0.925601	0.276949	0.526216	0.449406	0.112479	0.32018	0.133399	0.367096	0.442745	0.341478	0.932348	0.261813	0.18161	0.478507	0.15639	0.503211	0.509412	0.148456	0.239225	0.446225	0.167989	0.257505	0.490816	0.272068	0.487813	0.269871	0.241994	0.29274	0.164228	0.111279	0.494426	0.266194	0.275197	0.153598	0.192034	0.344641	0.245749	0.137345	0.204437	0.23888	0.230539	0.589466	0.203724	0.449273	0.497681	0.0533114	0.49279
AP000919.3	0.0531094	0.171677	0.3306	0.307001	0.262025	0.336231	0.0299415	0.0868692	0.150563	0.087044	0.0168821	0.105651	0.0431275	0.10655	0.118621	0.11378	0.113149	0.0566447	0.106737	0.0299209	0.125935	0.0835685	0	0.204354	0.206362	0.035215	0.114704	0.0846097	0.0539074	0.0424323	0.0837463	0.0784981	0.0553613	0.103175	0.0853312	0.152368	0.0190795	0.196638	0.130017	0	0.0901333	0.0624112	0.0427963	0.0710802	0.261291	0.213059	0.215571	0.115713	0.10534
LINC00943	0.00982245	0	0.0101906	0	0.0040384	0.0533015	0.0166128	0.00321325	0	0.0160986	0.00936692	0.00390798	0	0.0131375	0.00877547	0.00350722	0	0.0034921	0.00329012	0.00553379	0.00931657	0	0.0243518	0.0251965	0.00424069	0.00325646	0	0	0.00664669	0.00523182	0.00258144	0.0029036	0.0102389	0.00381637	0.0197272	0.0187867	0.00705739	0.0066123	0	0	0.0111133	0.019238	0.00791506	0.00328652	0	0.00492558	0	0.0107004	0.00324706
LINC00937	0.0405143	0.0518397	0.0350274	0.0283872	0.0222094	0.0427488	0.0704256	0.0419696	0.0526424	0.0608678	0.0279034	0.0483573	0.0356413	0.0767659	0.0844571	0.0482203	0.046754	0.0264068	0.0316649	0.0532584	0.0320231	0.0637499	0.066962	0.043303	0.0641352	0.0335795	0.0401048	0.0394437	0.0205616	0.165443	0.097603	0.0179646	0.0316741	0.0367296	0.0216982	0.0387446	0.021832	0.0954574	0.0440812	0.0419935	0.0305591	0.0529002	0.0408087	0.022593	0.11212	0.11174	0.046985	0.0183898	0.0558044
AC022509.4	0.100277	0.0270122	0.0693566	0	0.0549702	0.0604612	0.0376886	0.328038	0	0	0.106251	0.0265975	0.162859	0	0	0.0238699	0	0.095068	0.0671771	0.0376626	0	0.0701274	0	0	0.202033	0	0.0360956	0.195253	0	0.160234	0.281107	0.217379	0.0348428	0.025974	0	0	0	0.0900059	0.0272762	0.0277167	0.0756364	0.052373	0.0269347	0.0447358	0.287786	0.0670464	0.116292	0.0364132	0.773477
LINC00426	0.0673896	0.0972492	0.00499396	0.0657679	0.047497	0.12625	0.100408	0.037792	0.129639	0.0591689	0.0428429	0.0076605	0.046906	0.0901332	0.0344037	0.0240622	0.0307655	0.0342264	0.061269	0.0216949	0.155232	0.0252473	0.0198895	0.0905496	0.174566	0.0287252	0.0103961	0.0332304	0.0423442	0.0384583	0.0581923	0.0455337	0.0401411	0.0224428	0.232018	0.128892	0.0276681	0.0324039	0.03928	0.0159657	0.114369	0.135759	0.0310305	0.0515385	0.263462	0.0386209	0.0502409	0.146826	0.0541022
GARS1-DT	0.390464	0.341785	0.515658	0.554757	0.373783	0.464581	0.209805	0.309937	0.239563	0.547848	0.26094	0.480957	0.389415	0.297311	0.292315	0.362669	0.479791	0.401952	0.376473	0.394932	0.255062	0.461128	0.196772	0.348109	0.425575	0.31797	0.545723	0.208236	0.326754	0.470497	0.316387	0.258905	0.509425	0.288538	0.378556	0.407112	0.165098	0.549246	0.303684	0.241624	0.283529	0.399823	0.317324	0.411717	0.317441	0.538561	0.391032	0.208601	0.410077
TMEM92-AS1	0	0.391424	0	0	0.041924	0.39195	0.0143719	0.0833944	0.0180675	0.0208906	0	0	0	0.0340961	0	0	0.0543113	0	0.0512338	0	0	0.0267419	0	0.0217978	0.11006	0.0169032	0	0	0.0172504	0.0135783	0.0401982	0.0150716	0	0	0.081918	0.0325052	0	0.0171611	0	0.0211386	0.0288427	0	0.0205422	0.0170592	0.12542	0.0767011	0.029564	0.0277711	0.0337088
AC109460.2	0.175086	0.0707461	0.363297	0.44164	0.244749	0.617568	0.0592249	0.21765	0.272998	0.330002	0.122442	0.3483	0.227486	0.117088	0.0625694	0.175046	0.708733	0.186741	0.211128	0.256465	0.215889	0.1102	0.0578764	0.209594	0.287244	0.0812653	0.226886	0.0278933	0.284347	0.251796	0.0828261	0.0724598	0.438023	0.0680272	0.25318	0.234413	0.0251597	0.518605	0.128588	0.159701	0.118857	0.356635	0.21163	0.175748	0.139977	0.456554	0.12183	0.0381471	0.069455
LINC01237	0	0.0386033	0.0371693	0.0502052	0.137477	0.118808	0.0605936	0.0781334	0.0677109	0.0195727	0.0455533	0.0570159	0.135767	0.0479177	0.0640154	0.0852816	0.114491	0.0594398	0.176006	0.026912	0.0679627	0.0751647	0	0.0714792	0.0721817	0.00791842	0.0773767	0.0380506	0.0404053	0.0890521	0.150649	0.0423625	0.136934	0.0278397	0.124719	0.0685229	0.0257412	0.128628	0.058471	0.0495127	0.17565	0.0374233	0.0288694	0.0719237	0.13954	0.0359312	0.0692473	0.0780575	0.150016
AC017076.1	0.0661571	0.668294	0.240228	0.347658	0.326398	0.119667	0.055946	0	0.140664	0.216857	0.441623	0.0526427	0.18803	0.265454	0.0295527	0.141733	0.493312	0.117601	0.731278	0.149087	0.219624	0.138799	0.0546722	0.39598	0.828306	0.241265	0.285767	0.035132	0.0223837	0.281903	0.104321	0.0977831	0.103443	0.257044	0.132869	0.231979	0.166368	0.400822	0.0539862	0.027429	0.149702	0.155488	0.106621	0.199221	0.874738	0.0331752	0.345254	0.216211	0.174959
AC104532.2	0.194765	0.10493	0.370451	0.545864	0.160151	0.499087	0.109802	0.31857	0.276074	0.186206	0.0412738	0.335787	0.289957	0.173664	0.203005	0.23181	0.138314	0.23081	0.152223	0.219454	0.0923669	0.170258	0.0536511	0.166536	0.336346	0.258283	0.595914	0.0689519	0.131794	0.311218	0.102373	0.172723	0.304534	0.126122	0.443317	0.351818	0.209906	0.611857	0.105956	0.349918	0.257087	0.228876	0.104629	0.0868892	0.13974	0.390668	0.301161	0.141449	0.085846
AL133410.1	0.401668	0.38952	0.333378	0.443264	0.181656	0.381439	0.0339672	0.302217	0.128105	0.230411	0.204288	0.19177	0.228322	0.0537228	0.143541	0.315524	0.342298	0.199922	0.228722	0.113146	0.228589	0.379218	0.0829845	0.240416	0.312145	0.159799	0.151814	0.234632	0.122311	0.256733	0.411694	0.249347	0.293089	0.234093	0.338815	0.179257	0.101009	0.378554	0.311384	0.0999199	0.272672	0.236009	0.194202	0.0940767	0.704004	0.402842	0.349364	0.087514	0.345232
AL360181.2	0.70247	0.222138	1.67941	1.7334	0.728312	1.46401	0.189406	0.479585	0.54116	0.650744	0.194171	1.19085	0.818457	0.3268	0.764026	0.632514	0.520556	0.47777	0.409215	0.791517	0.376599	0.865054	0.2524	0.731235	0.923026	0.668297	0.85753	0.0973147	0.785361	0.79713	0.449501	0.216685	1.369	0.522136	0.368042	0.87624	0.307222	1.25419	0.498466	0.481191	0.518339	0.574263	0.443003	0.797097	0.394441	0.765786	0.212521	0.133088	0.484632
HCG27	0.373616	0.0853281	0.16853	0.221946	0.180323	0.146915	0.0870007	0.175362	0.149667	0.199676	0.0722905	0.239129	0.164888	0.173812	0.166896	0.266808	0.302819	0.173255	0.146911	0.201337	0.0770378	0.357846	0.187938	0.131953	0.15429	0.215419	0.201731	0.0776368	0.285796	0.229286	0.286033	0.393758	0.770448	0.195655	0.150073	0.331404	0.0816996	0.267915	0.0927901	0.0942887	0.147031	0.101809	0.0981733	0.179361	0.409586	0.513187	0.480383	0.168113	0.166468
CEP250-AS1	0.13673	0.202575	0.0236424	0.0239507	0.0936918	0.226711	0.0642368	0.0149096	0.209962	0.0186745	0.0869259	0.0181332	0.0370105	0.0914377	0.0814372	0.0325473	0.0728251	0.0648139	0.0305326	0.0770311	0.172917	0.0717155	0.075329	0.233826	0.0590309	0.0151101	0.0492173	0.024203	0.123364	0	0.011978	0	0.0712636	0	0.128149	0.2034	0.0327466	0.122726	0.0557878	0	0.128915	0.107118	0.0550894	0.0609985	0	0.0457098	0.0264279	0.0744756	0.0451996
AC007406.2	1.52043	0	0.0394354	3.43566	1.09394	1.58137	2.31436	0.149215	2.82866	3.30179	0.483306	4.38567	0.0925997	1.32182	4.14301	0.760041	3.64415	1.7838	0.407425	3.3835	1.58634	1.47532	2.73285	1.85259	0.196926	4.83908	2.01131	0.322963	5.42718	0.283444	0.0998963	1.6405	5.94336	4.81454	0.7634	2.68992	3.24995	1.305	0.248143	4.50719	0.645089	1.99517	3.7368	0.356107	0.0467519	0.762436	0.132244	2.56731	0.100523
AL158071.4	0	0	0.196008	0.277989	0.0621403	0.102521	0.0213022	0.0494433	0.0267799	0.0928928	0.072066	0.0902001	0.122734	0	0.101273	0.0809501	0.402505	0.0537341	0.0759394	0.0851503	0.107518	0	0.0312258	0.0646179	0.0652529	0.200433	0.0816074	0	0.0255687	0.020126	0.0794432	0.0223394	0.0787749	0.0587238	0.151775	0.240899	0	0.0763093	0	0.0626639	0.042751	0	0.0608959	0.126427	0.0232374	0.265271	0.0438201	0.0411627	0.124909
AC084018.2	0.154011	0.0829741	0.273915	0.416229	0.12061	0.13929	0.0620192	0.095966	0.0519779	0.0661094	0.046625	0.186743	0.232263	0.058854	0.170356	0.183305	0.148434	0.140797	0.186698	0.0661083	0.0973862	0.146173	0.0666677	0.106606	0.170979	0.102119	0.118796	0.0623132	0.218359	0.101564	0.161903	0.121406	0.321083	0.0968819	0.0530251	0.201054	0.0158081	0.197481	0.0957545	0.109464	0.049786	0.120657	0.124104	0.176678	0.157857	0.154461	0.187114	0.103862	0.237591
AL592494.2	0.164822	0.133198	0.21375	0.389766	0.27106	0.0745341	0.464609	0.431351	0.116816	0.303904	0.183375	0.426247	0.635758	0	0.699456	0.500239	0.614514	0.380887	0.414066	0.557147	0.312667	0.907727	0.340523	0.176167	0.355797	0.355185	1.11243	0.415755	0.139416	0.351164	0.996293	0.462868	0.300669	0.480295	0.198616	0.367786	0.266454	0.388344	0.33625	0.239176	0.65269	0.451943	0.531264	0.937523	0.937607	0.330608	0.43008	0.403998	0.926267
DGCR10	0.4635	0.0312141	0.0400727	0.527737	0.0952818	0.0698663	0.0871025	0.0505421	0.0547501	0.348176	0.0245558	0.122939	0	0.0516607	0.207048	0.055166	0.205725	0.219713	0.0258756	0.130564	0.183179	0.121554	0.0957591	0.462377	0	0.128054	0.0834209	0.0205114	0.235232	0	0.0203022	0.0913433	0.322102	0.390187	0.062059	0.0738756	0.194264	0	0	0	0.131103	0.1513	0.373495	0.0258473	0.0237537	0.0387379	0.0447939	0.0420775	0
AC087500.1	0.689695	0.317485	0.969156	0.990967	0.63891	0.600084	0.408517	0.485516	0.402188	0.593807	0.555029	0.910046	0.815286	0.315272	0.61618	0.660859	0.502194	0.980807	0.684287	0.747612	0.306385	0.888344	0.382381	0.470294	0.859372	0.590453	0.641084	0.547065	0.478521	0.804469	0.624082	0.350983	0.94645	0.66484	0.406784	0.584426	0.376362	1.14603	0.641178	0.405398	0.503759	0.601883	0.499485	0.835435	0.48321	1.18204	0.607479	0.228256	0.854265
AL928654.2	0.945228	0.763868	2.13961	2.39329	1.23652	0.777164	0.193779	0.815204	0.669919	1.05626	0.163889	1.09402	1.22114	0.459722	0.422238	0.582962	1.55611	0.427699	0.805924	0.871404	0.489026	0.67606	0.319556	0.404116	1.37266	0.398839	0.835146	0.159713	0.959431	1.23578	0.293583	0.330221	1.29881	0.367255	0.51774	0.876546	0.154351	1.59078	0.490849	0.46315	0.923613	0.43758	0.692434	1.52383	0.581299	1.33581	0.398616	0.280832	0.482908
AL391069.2	0.495	0.425026	0.449359	0.29264	0.534226	0.923354	0.401158	0.526276	0.679725	0.329584	0.334365	0.246177	0.200982	0.786196	0.248759	0.397677	0.362515	0.307971	0.186531	0.244015	0.997702	0.681529	0.306801	0.423257	0.560985	0.28719	0.200453	0.657163	0.355894	0.379007	0.56915	0.695051	0.257994	0.288488	0.546782	0.335309	0.355656	0.249919	0.732133	0.230883	0.700065	0.630171	0.423808	0.55898	0.361495	0.403363	0.466422	0.943679	0.552269
AL359532.1	0.18384	0.0990446	0.203446	0.154574	0.282181	0.199522	0.200378	0.224523	0.104236	0.130566	0.202586	0.0780193	0.328432	0.147531	0.208043	0.201303	0.156667	0.261437	0.353053	0.151906	0.116248	0.23142	0.111412	0.104797	0.222236	0.0893918	0.172056	0.195253	0.157576	0.372098	0.257681	0.434759	0.140533	0.142857	0.147689	0.132834	0.114477	0.379525	0.160021	0.203256	0.208	0.144026	0.138265	0.36907	0.527607	0.356463	0.341123	0.186921	0.55101
AC025287.3	0.228975	0.246722	0.554299	0.561526	0.219662	0.586751	0.129089	0.199747	0.0811416	0.344006	0.194094	0.273301	0.247918	0.051042	0.0681894	0.40879	0.487826	0.271352	0.281223	0.473001	0.217182	0.320263	0.157687	0.358945	0.197712	0.253042	0.329687	0.121595	0.258239	0.365883	0.180531	0.067687	0.636489	0.0593099	0.398553	0.486605	0.0822587	0.231213	0.124567	0.189868	0.215888	0.358771	0.153759	0.22984	0.117346	0.267918	0.17703	0.0831471	0.151387
ETV7-AS1	0	0.171202	0.164842	0.0556638	0.0870997	0.1437	0.0597171	0.277211	0.150146	0	0	0.0421434	0.086016	0.141673	0.094634	0.0756432	0.0564176	0.225951	0.177402	0.059676	0.251173	0.055558	0.043768	0.317003	0.182925	0.14047	0.171579	0.0562502	0.0716775	0.197469	0.0556762	0.845431	0.165624	0.123466	0.0850948	0.168829	0.0380532	0.0356533	0.172875	0.0439168	0.119845	0.124477	0.0853554	0.106325	0.455993	0	0.122842	0.288481	0.280129
LINC00685	0.982773	0.252703	0.973261	2.01885	0.624452	0.646426	0.100738	0.321497	0.221623	0.768753	0.255599	0.426554	0.471581	0.238991	0.319279	0.191406	1.18965	0.28587	0.658378	0.251671	0.466079	0.656052	0.369165	0.420167	0.540014	0.23696	0.482399	0.118612	0.604569	0.452082	0.0939211	0.105642	0.558787	0.416555	0.789513	0.227841	0.192578	0.451081	0.21872	0.407462	0.151626	0.209982	0.215981	0.179361	0.659333	0.313614	0.51806	0.632637	0.206742
AC010327.6	0.199876	0.141335	0.155526	0.380754	0.184898	0.361543	0.130291	0.126685	0.270039	0.271284	0.0992742	0.173957	0.213031	0.142021	0.106027	0.138275	0.306067	0.204298	0.142269	0.323744	0.248826	0.124493	0.154854	0.19227	0.151013	0.202937	0.182117	0.0928744	0.177519	0.169674	0.0919267	0.162484	0.182307	0.189294	0.190678	0.211056	0.206439	0.243877	0.203881	0.243429	0.219076	0.313177	0.322126	0.163013	0.0806665	0.187932	0.13763	0.115675	0.144537
AC022126.1	0.0322418	0.182389	0.0669005	0.0338864	0.0795354	0.0583201	0.127239	0.0421894	0.045702	0.0264215	0.0204977	0.128278	0.0523639	0.0862464	0.0288051	0.115123	0.137381	0.229253	0.172795	0	0.0305813	0.202932	0.133223	0.248119	0.139199	0.106892	0.139269	0.136973	0.130905	0.0515198	0.050841	0.0571858	0.100827	0.0250542	0.103606	0.102778	0.0926624	0.130228	0.0789309	0.0267352	0.0729578	0.101037	0.103924	0.0647273	0.0594845	0.0646721	0.0373912	0.140495	0.0852669
MMP25-AS1	0.382077	0.193294	0.367393	0.519097	0.370368	0.935533	0.19614	0.18088	0.486546	0.280012	0.209333	0.3065	0.229546	0.419623	0.280297	0.244012	0.433476	0.284926	0.237232	0.241506	0.477307	0.364959	0.231035	0.443569	0.423789	0.226566	0.332091	0.183103	0.290075	0.340837	0.226952	0.20018	0.388563	0.234142	0.444194	0.400044	0.254434	0.451682	0.235741	0.144244	0.361998	0.501318	0.302877	0.247366	0.250254	0.482887	0.39987	0.135359	0.23002
AC004951.4	0.0460486	0.022328	0.171988	0.19359	0.0378649	0.0832943	0.0363451	0.0542305	0.045691	0.0679245	0.0585507	0.0586272	0.05983	0.0492718	0.0658245	0.0328844	0.0490529	0.0458396	0.0925465	0.103772	0.0524124	0.0772888	0.0532764	0.0787491	0.0477138	0.0610664	0.0994541	0.0244537	0.0747849	0.0784875	0.0435675	0.0653395	0.0768018	0.0429397	0.103581	0.0998174	0.0794058	0.105397	0.0225462	0.0610943	0.0625202	0.0721517	0.0371066	0.0616302	0.0792936	0.0923665	0.0961257	0.0300988	0.0669793
AC020658.5	0.0432565	0.104871	0.0448778	0.181852	0.248983	0.19561	0.170707	0.0283013	0.153288	0.212687	0.0825009	0.103261	0.140506	0	0.0772916	0.0617809	0.0460786	0.123029	0.0289784	0	0.287201	0.181506	0	0.110961	0.149403	0.114727	0.0467119	0.160797	0.146355	0.0691204	0.159156	0.025574	0.180363	0.0336134	0.382253	0.303358	0.0310796	0.116478	0.0352986	0.107606	0.0489412	0	0.0697134	0.0578934	0.106408	0.043383	0.150495	0.0942459	0.0571983
AC018413.1	0.631365	0.377123	0.384474	0.865525	0.440157	0.645498	0.974979	0.655541	1.04086	0.764837	0.584633	0.786353	0.445826	0.587442	0.674429	0.617499	0.701797	0.468447	0.560886	0.726865	0.898273	0.791891	0.737269	0.622011	0.485907	0.955582	0.42983	0.495632	0.798743	0.614095	0.735862	0.738434	0.972896	0.831914	0.352841	0.822548	0.719896	0.471222	0.705618	1.04707	0.295052	0.795709	0.741024	0.45924	0.89473	0.798396	0.779954	0.83732	0.907453
AC010503.5	54.1901	12.217	29.8405	24.2128	25.2275	37.9266	33.0888	32.8729	32.0252	40.4679	24.8933	35.4029	26.7415	25.6464	36.6208	31.5938	29.6916	34.0658	26.3429	37.7942	39.3534	29.9681	31.7153	33.1006	26.4432	33.5177	31.5702	31.0793	23.9951	29.2635	34.1802	34.3219	19.2638	38.784	23.7538	30.9875	35.6209	37.1346	27.1901	29.634	37.4473	34.4641	37.7777	31.5955	16.5947	51.9795	38.5127	16.2873	24.4181
ZNF32-AS2	0.29577	0.392676	0.920565	0.954772	0.312693	0.401249	0.238208	0.234979	0.314435	0.432815	0.295484	0.504323	0.548982	0.169539	0.264243	0.528039	0.495103	0.285414	0.495354	0.309458	0.420805	0.421074	0.192047	0.397418	0.510775	0.448261	0.433466	0.291693	0.357397	0.551385	0.199881	0.387199	0.484488	0.246251	0.543102	0.525292	0.182151	0.753762	0.293076	0.262773	0.406347	0.31447	0.425598	0.50895	0.467726	0.402575	0.269506	0.138089	0.12571
LINC00174	0.971769	0.307536	1.13157	1.51772	0.852151	0.952637	0.185811	0.644688	0.416609	0.662692	0.330502	0.735408	0.902251	0.440819	0.482664	0.744918	0.785424	0.683723	0.462078	0.673818	0.489866	0.691478	0.280793	0.671132	0.780414	0.533951	0.972342	0.178632	0.588604	0.895851	0.351833	0.349538	1.14756	0.499022	0.627814	0.79068	0.344224	1.32665	0.640494	0.385995	0.580493	0.678793	0.501052	0.923145	0.40329	1.13477	0.571367	0.170269	0.43132
AC008011.2	0.0724219	0.0195088	0.225409	0.938764	0.0794015	0.327498	0.272195	0	0.461954	0.989136	0	0.307349	0	0.129152	0.474484	0.189633	0.925761	0.171651	0	0.190406	0.686921	0.582447	0.698243	0.949523	0	0.560238	1.32952	0	0.14702	0.0128583	0	0.0285448	0.125821	0.431457	0.387869	0.230861	0.121415	0.0487532	0	0.320282	0.273131	0.888887	0.40851	0	0.0148461	0.121056	0	0.131492	0
KDM4A-AS1	0.168322	0.112021	0.195176	0.343409	0.113983	0.232827	0.0614025	0.123083	0.0631568	0.14605	0.0881263	0.133938	0.160807	0.0529716	0.19461	0.134344	0.295323	0.190087	0.159193	0.167346	0.14087	0.135025	0.0490945	0.169325	0.188088	0.0853475	0.171075	0.0525798	0.140701	0.121298	0.062452	0.12293	0.216743	0.0923281	0.190902	0.145188	0.0711404	0.206627	0.096957	0.0821023	0.156835	0.139625	0.1117	0.0993871	0.146139	0.188674	0.160757	0.0539315	0.0981938
AC087045.2	0.095311	0.0154047	0.0395533	0.0601035	0.203768	0.0344804	0.0429868	0.224492	0.0810607	0.0156211	0.0484751	0.0303365	0.0928767	0.101982	0.0170303	0.0952893	0.0609175	0.108433	0.0638506	0.0644358	0.0723218	0.0799858	0.031506	0.0651977	0.0493788	0.0379184	0	0.050614	0.0386973	0.071073	0.0500975	0.123969	0	0.0740635	0.0612547	0.060765	0.0410883	0.102659	0.093332	0.0474196	0.0215673	0.0597355	0.0153606	0.140318	0.0586147	0.0382358	0.26528	0.0622981	0.189045
AC148477.3	0.241752	0.271815	0.414386	0.419789	0.164216	0.171113	0.0651832	0.330093	0.0223485	0.189497	0.514539	0.342916	0.75965	0.0843499	0.0845151	0.405329	0.257523	0.298949	0.690064	0.236867	0.0797568	0.209496	0.0868623	0.134813	0.481021	0.111511	0.329166	0.686553	0.0782384	0.375102	0.950261	0.316927	0.153392	0.17969	0.0506639	0.134024	0.173697	0.481153	0.240163	0.0784418	0.178384	0.0988149	0.203276	0.400925	0.678725	0.263541	0.987362	0.0572522	2.93956
AC010894.2	1.30524	0.586003	1.25385	0.939951	1.41116	0.54652	1.03565	2.10331	1.01073	1.08943	1.41375	0.673175	2.2965	0.840548	1.40366	1.48446	1.23591	1.95929	1.50592	1.03494	0.61901	1.21708	0.918852	0.785381	1.10617	1.186	1.3834	2.01523	0.99773	1.71231	1.76598	1.95779	1.63774	1.4087	0.640793	0.832151	1.16358	1.69225	1.18346	1.54331	0.82043	1.06044	1.71402	1.98953	2.36351	2.10904	3.08347	0.526633	2.34918
AC012636.1	0	0.100362	0.0490838	0.0621547	0.0437654	0.0695313	0.0300063	0.0309537	0.0251481	0.0630012	0.0300777	0.0470577	0.0240116	0.0237291	0.0105669	0.0295624	0.0818954	0.0714848	0.0990445	0.0266539	0.0280462	0.0496293	0.0342102	0.0353969	0.0868088	0.0196062	0.0510898	0.0188429	0.0120054	0.0440991	0.233132	0.0209782	0.0493166	0.0321682	0.0950177	0.0490143	0.0254943	0.0437919	0.0386069	0.0294228	0.040146	0.0555967	0.0381235	0.0237447	0.687374	0.0237244	0.0823	0.0322121	0.0821086
RAD51-AS1	1.83754	1.07501	3.70755	3.54262	2.2989	2.1207	1.2139	2.13895	0.703099	1.81068	1.92074	2.56553	3.52445	1.2967	1.4906	2.38294	1.87336	2.34862	1.94845	1.87993	1.1548	3.60685	0.959567	2.01462	2.95916	1.45013	2.38605	1.35296	1.73165	3.86694	3.21159	1.7862	4.27744	1.15633	1.34034	2.14178	0.785677	3.11905	1.3063	1.21522	1.36475	2.11079	1.26269	2.03685	1.83027	3.96847	2.39249	0.614043	3.27946
AC011899.2	0.11073	0.384451	0.0297838	0.0560339	0.232686	0.16691	0.17803	0.0456147	0.0901051	0.0571331	0.0417165	0.0326335	0.0266425	0.175527	0.0769434	0.0175722	0.00436867	0.0379089	0.0549483	0.0184839	0.178935	0.0344169	0.105064	0.185856	0.191224	0.027193	0.093003	0.0740471	0.0999057	0.0371351	0.0215563	0.055767	0.0513	0.108353	0.217446	0.190869	0.0766124	0.0303688	0.0602394	0	0.0881613	0.0578328	0.112361	0.0878211	0.0403538	0.0370179	0.0285367	0.138498	0.0135573
AC006033.2	0.0874362	0.447512	0.0100793	0.030632	0.159771	0.184517	0.186221	0.00635628	0.13771	0.023884	0.148233	0.0463834	0.0394458	0.103951	0.043398	0.0277512	0.0310469	0.0345394	0.0520668	0.03284	0.239585	0.0305738	0.216772	0.157834	0.0754984	0.115952	0.0734384	0.0619095	0.111759	0.046572	0.0357454	0.097644	0.0911436	0.0981416	0.13268	0.24156	0.0907437	0.0784807	0.0634228	0.064447	0.0989268	0.190278	0.0704573	0.117022	0.161315	0.00974353	0	0.254004	0.00642318
AC105020.1	0.0953802	0.0560579	0.152931	0.382755	0.163988	0.180369	0.0635492	0.0567309	0.073745	0.170535	0.0716629	0.062097	0.063371	0.0579865	0.0309868	0.0681131	0.184732	0.0801503	0.104559	0.0195402	0.0328974	0.0545753	0.0358282	0.133456	0.194664	0.109238	0.112363	0.0276277	0.129084	0.0877511	0.0638067	0.0153792	0.117501	0.121283	0.21594	0.187955	0.0560702	0.233485	0.0990603	0.0862801	0.0981043	0.149447	0.0558972	0.0870369	0.0586572	0.165229	0.130725	0.0566758	0.0745264
AC004494.1	0.0129404	0.00522875	0.0402761	0.034001	0.0266015	0.0468139	0	0.00423322	0.041271	0.0106043	0.00411341	0.0308909	0.0262705	0.0173077	0.011561	0.00924101	0.0206769	0.0230029	0	0.0218711	0.0245478	0.0339364	0.0106939	0.038727	0.0446944	0.00858029	0.0209611	0.00343593	0.0218913	0.0172314	0.0136035	0.0153011	0.0269781	0.00502779	0.0467806	0.0412503	0.0092976	0.0304893	0.0105597	0.00536513	0.0146409	0.0354825	0.0104275	0.00865951	0	0.0194673	0	0	0.0171111
AL158063.1	0.214023	0.144132	0.185037	0.11247	0.175987	0.064522	0.12066	0.163366	0.025281	0.116925	0.226775	0.198687	0.260696	0.0477091	0.0637367	0.280204	0	0.405813	0.358445	0.120577	0.0676668	0.411606	0.0294781	0.0305006	0.184802	0.0946073	0.15408	0.246252	0.0241377	0.208995	0.44998	0.316336	0.371829	0.0831556	0.028656	0.0909662	0.0256291	0.336179	0	0.0591566	0.0807164	0.111781	0.22995	0.167091	0.285178	0.572396	0.66188	0.155435	0.448089
AP006621.4	0.179694	0.116173	0.633857	0.793209	0.236413	0.422546	0.0202611	0.164594	0.127356	0.147255	0.091392	0.371765	0.58368	0.0961356	0.16054	0.102659	0	0.178878	0.288912	0.36445	0.102263	0.2639	0	0.215109	0.527543	0.071489	0.426905	0.0763396	0.218872	0.421132	0.0188902	0.0637428	1.04895	0.0837808	0.230972	0.297863	0.0516436	0.556446	0.117308	0.119203	0.0406617	0.168933	0.144799	0.408845	0.221017	0.540656	0.0833571	0.078302	0.118805
AC009148.1	0.0709966	0.0114749	0.103121	0.0447708	0.0408654	0.0256842	0.0160103	0.0418056	0.0150954	0.0349081	0.0180544	0.0677924	0.0403569	0.00949575	0.00634291	0.0456303	0.0605028	0.0252409	0.0142686	0.0159993	0.013468	0.0446857	0.0352029	0.0303534	0.0429123	0.0188301	0.0536676	0	0.0144127	0.0453787	0.0186587	0.0167898	0.0444041	0.0220678	0.00570353	0.0407372	0.0204043	0.0716905	0.0347612	0.0176613	0.024098	0.0333725	0.040047	0.033257	0.0523941	0.0783246	0.0411678	0.030937	0.0328577
AC026369.3	0	0.131834	0.0676996	0.0342911	0.107314	0	0.0551822	0.0213467	0.0924958	0.0267371	0.0207425	0.025962	0	0	0	0	0.0347555	0.0231992	0.0874296	0.0735257	0.0618932	0	0	0.0557963	0	0	0.0352332	0.0693049	0.0441563	0.0521352	0	0.0385793	0.0340103	0.0507069	0.0524219	0	0	0	0	0	0.221488	0	0.0525825	0	0	0	0	0.0355432	0
AC092718.4	2.51009	3.71168	1.4406	2.04875	1.71268	2.89808	2.18288	1.57238	2.85775	3.28239	1.17138	4.2284	1.25768	2.50006	3.10138	1.63996	4.409	2.44933	1.35956	3.12916	3.39392	2.46504	1.91986	2.67144	2.00598	3.06311	1.759	1.06353	1.84309	1.15207	1.22111	1.81554	2.4495	3.00878	1.84487	2.67283	3.20407	1.52796	1.41638	3.01137	1.90337	2.55224	2.88337	1.30446	1.21522	1.9818	1.54839	1.4254	1.483
NFE4	0	0.0144132	0.0185037	0.03749	0	0.419393	0.0201099	0	0.025281	0.0292312	0	0	0.0868986	0	0.0318684	0	0.227986	0.0253633	0.0119482	0.0200961	0	0.112256	0.014739	0.0457509	0	0.0118259	0.01926	0	0.0362065	0.0284993	0	0.0316336	0.0743659	0.0138593	0.028656	0.0341123	0	0.0600319	0	0.0295783	0.0201791	0.0279453	0.0287438	0.0119351	0.0109684	0.0536621	0.0413675	0.0194294	0
MIR3142HG	0.0581642	0.114153	0.0948266	0.209592	0.0546597	0.293083	0.196747	0.0326184	0.0706683	0.115756	0.0686731	0.271084	0.0539796	0.144475	0.111352	0.0771389	0.531075	0.118164	0.0222659	0.149799	0.252199	0.0784476	0.0755336	0.163412	0.0573976	0.143247	0.116648	0.044125	0.185548	0.0309805	0.0131024	0.0786005	0.303152	0.129136	0.133504	0.286063	0.0776113	0.117465	0.0203416	0.0620103	0.131616	0.162741	0.0870433	0.0722849	0.02044	0.116668	0.0192725	0.0543112	0.0274681
SGMS1-AS1	1.06989	0.6469	1.49648	0.885004	1.40126	0.668286	0.759385	1.50473	0.77027	0.884317	1.35644	1.01303	2.07387	0.821518	1.47984	1.38295	0.806798	1.58058	1.26228	1.00604	0.638073	0.946302	0.909596	0.796355	1.401	0.978874	1.5244	1.47066	0.830226	1.11431	1.08425	1.31695	1.01094	0.935449	0.764271	1.04916	0.786405	1.42595	0.781356	1.01353	0.715842	0.938279	1.35832	1.78834	1.1938	1.05757	1.15864	0.885456	1.55008
AC013356.2	0.104908	0.148363	0.136049	0.165388	0.194093	0.2372	0.0147859	0.120115	0.0557639	0.128954	0	0.0417387	0.0638925	0.0350783	0.0468627	0.168563	0.0838138	0.0372969	0.0351398	0.059103	0.0248761	0.0825368	0.0650216	0.201831	0.158523	0.0521703	0.0283219	0.0139275	0.106484	0.251451	0.206781	0.0620232	0.136694	0.0611405	0.168555	0.083604	0.0188439	0.300143	0.0856077	0.0434951	0.0296735	0.123281	0.10567	0.052652	0.0967745	0.263035	0.152078	0.0285711	0.225419
AL135818.1	0.119746	0.29031	0.0931753	0.209756	0.0984645	0.243675	0.157521	0.0848743	0.0848683	0.0981289	0.183976	0.063523	0.0729295	0.0667329	0.0445758	0.0498826	0.201967	0.0496676	0.0869049	0.123681	0.198762	0.0942108	0.14019	0.153585	0.172328	0.0661659	0.0431037	0.0582906	0.0877824	0.047836	0.131127	0.112093	0.156029	0.0232627	0.256528	0.190858	0.0573578	0.161221	0.203575	0.0248235	0.101612	0.140718	0.104534	0.0667768	0.0245472	0.120096	0.138871	0.0760952	0.145145
NFYC-AS1	0.487335	0.192336	1.2934	0.98865	0.493918	0.604755	0.127788	0.815654	0.353425	0.538672	0.540388	0.432875	1.01236	0.227375	0.344261	0.914556	0.603638	0.693033	0.546655	0.702351	0.268742	0.653885	0.468294	0.562064	0.626304	0.698872	0.74656	0.415275	0.475485	0.700246	1.07823	0.703551	1.16958	0.431535	0.282245	0.513013	0.30129	0.984196	0.45317	0.281932	0.307746	0.426187	0.356171	0.674988	0.508798	1.01162	0.828037	0.197542	0.884183
AC034213.1	0.0948853	0.0575098	0.0246104	0.0498626	0.0975279	0.257448	0.0802402	0.217281	0.0672488	0.0971955	0.0452424	0	0.115577	0.0634543	0.0211929	0.135519	0.0505378	0	0	0.0267283	0.134998	0.248839	0.0784132	0.0608498	0.0409652	0.0157288	0.0256162	0.0629849	0.0481555	0.277968	0.137153	0.0280489	0.0989085	0.0184332	0.0190566	0	0.0340874	0.0479064	0.50329	0.0196699	0.0536774	0.0929199	0.0382299	0.0952439	0.0729411	0.0237907	0.0275099	0.103367	0.250934
LINC02362	0.0483685	0.022336	0.0430126	0.0363112	0.0340907	0.0249973	0.0272687	0.0226042	0.0391779	0.0226497	0.0351431	0	0	0.0369672	0	0.00986887	0.0515241	0	0.023145	0.0077857	0.0393235	0.00724844	0.0114205	0.0708998	0.0178991	0.0274898	0.00746175	0.00733875	0.037406	0.0184021	0.0145277	0.020426	0.0720277	0.0107388	0.127673	0.044053	0.00496466	0.0186062	0.0169158	0.017189	0.187629	0.0216533	0.022272	0.0138718	0.0339952	0.0346499	0.0320535	0.248405	0.00456842
AP001094.2	0.0578124	0.0867656	0.265622	0.243045	0.0679114	0.0971036	0.0419051	0.0702459	0.0878011	0.115056	0.0210024	0.164295	0.1006	0.0662775	0.0737859	0.106162	0.140764	0.0998317	0.105123	0.0558351	0.0783357	0.129955	0.0546013	0.169486	0.0784444	0.0492857	0.13378	0.00438582	0.156483	0.0879805	0.0173643	0.0683595	0.129136	0.083431	0.112792	0.136901	0.023736	0.144554	0.0606557	0.0821804	0.112131	0.0841136	0.0598963	0.0386873	0.0609491	0.165661	0.0478898	0.0179942	0.0436832
AC090589.3	0.532945	0.188426	0.82938	1.71539	0.493009	0.692881	0.0751145	0.392273	0.259681	0.40944	0.148233	0.66262	0.513923	0.267304	0.386862	0.309228	0.745125	0.236842	0.401658	0.225189	0.410716	0.314474	0.220213	0.455702	0.488942	0.22086	0.395668	0.106131	0.428254	0.390318	0.157572	0.0787716	0.659706	0.414136	0.695732	0.615844	0.191459	0.739961	0.271812	0.165721	0.753728	0.339239	0.429454	0.534959	0.225329	0.801754	0.270402	0.0362863	0.176179
AL355488.1	0.784901	0.466239	1.38504	1.60757	0.452338	0.825157	0.173976	0.421361	0.332823	0.632214	0.268693	0.736666	0.631931	0.224316	0.329642	0.65154	1.3292	0.438847	0.674129	0.597158	0.356331	0.935967	0.271653	0.722768	0.758834	0.302478	0.572311	0.149625	0.558368	0.746808	0.285619	0.230041	0.818181	0.432681	0.560491	0.598781	0.192803	1.19676	0.531015	0.289265	0.554083	0.677983	0.48112	0.489331	0.387811	1.43983	0.43568	0.306944	0.434667
EMX2OS	15.3471	17.0076	21.0004	14.4311	15.9353	24.9188	11.8038	28.3781	11.7785	18.1591	13.2571	20.0103	20.449	11.2414	17.9719	18.243	14.4187	21.0114	19.7962	18.4888	17.1133	16.2083	11.7714	19.044	18.9917	17.6483	18.363	15.1158	12.9275	20.1944	16.4786	16.9197	14.0328	17.4618	12.2003	16.2176	14.1202	19.3748	14.4262	15.0185	13.3141	21.8739	17.2347	22.5672	36.0045	12.5734	14.7853	7.22525	28.6051
LINC02422	0	0	0	0	0.0738098	0.14207	0.0632566	0.0146821	0.17495	0.0183896	0	0.035713	0	0	0.0200486	0	0	0.0159563	0.0451001	0.0252853	0.106424	0.0470808	0.0370898	0.0575645	0.0581302	0	0	0	0.0151852	0.0119527	0.0117953	0	0	0	0.198305	0.0715344	0.0483704	0.0151066	0	0	0.076169	0.0351612	0.0361659	0.0150169	0	0	0	0.0733392	0.0296733
AL133406.2	0.0319189	0.219254	0.281479	0.251602	0.0656156	0.101038	0.0629821	0.0417668	0.1018	0.156941	0.0507309	0.114294	0.077759	0.0213456	0.0285166	0.022794	0.119004	0.0567393	0.0855322	0.035965	0.1211	0.0502248	0.0263777	0.040939	0.137805	0.0211642	0.0172343	0	0.0647969	0.119009	0.0335545	0.0283065	0.0831805	0.124016	0.102568	0.122098	0.0114668	0.0966924	0.0651169	0.0397011	0.0902838	0.125031	0.038581	0.0854386	0.137407	0.128049	0.055525	0.0695437	0.0211032
LINC01943	0.0129623	0.115227	0.0537925	0.0953643	0.15988	0.128957	0.058462	0.0254424	0.137803	0.0424893	0.0824077	0.0103144	0.0315781	0.190707	0.115806	0.0370267	0.0414239	0.0921676	0.0260511	0.0292109	0.159831	0.0951831	0.0321361	0.0665016	0.223851	0.00859484	0.12598	0.096369	0.0613997	0.0345212	0.0613194	0.0459813	0.0540476	0.080581	0.104133	0.0578483	0.0558801	0.052356	0.0951986	0.0107484	0.10266	0.172636	0.0835615	0.0520451	0.111602	0.0650009	0.18039	0.127088	0.0514203
CYTOR	1.21709	2.29797	1.00443	0.715173	1.34197	1.97136	1.1384	2.00885	1.63502	1.52327	1.48774	0.259726	0.965875	3.64787	0.548623	1.16941	0.919332	0.8064	0.770878	0.561017	3.1274	2.65794	0.740637	2.15234	3.58268	0.55757	1.0395	1.39547	1.00328	1.36726	1.98898	2.47923	1.00919	0.502976	2.32883	0.765369	0.886399	0.677805	2.37461	0.211019	3.13589	2.33609	0.93171	1.34386	1.42894	1.41484	1.55904	1.45847	1.65325
AC127502.2	1.01656	0.85437	0.961847	1.33337	0.488162	0.625186	0.38971	0.335209	0.501449	0.666436	0.625594	0.977149	0.455673	0.217542	0.639374	0.696908	0.788334	0.930987	0.593841	0.467331	0.547666	0.691013	0.114251	0.556302	1.00416	0.620119	0.948465	0.5787	0.396223	1.1219	0.658287	0.322139	0.593409	0.537157	0.764387	0.871047	0.601842	1.04018	0.205726	0.276483	0.680888	0.675347	0.334215	0.35918	0.145038	1.00321	0.660191	0.203765	0.548432
LINC02611	0.0728011	0.213269	0.0188824	0.105207	0.239452	0.189297	0.153911	0.0952626	0.122543	0.0522015	0.127279	0.0289648	0.0960669	0.194742	0.0731713	0.0389917	0.0387753	0.0711766	0.00609635	0.0307611	0.112209	0.0763691	0.0601628	0.171187	0.172869	0.0543058	0.0393083	0.0579904	0.0800529	0.0678593	0.0191329	0.0860826	0.123318	0.0495002	0.109659	0.197259	0.0523073	0.0857648	0.141094	0.0150918	0.0514802	0.0855518	0.0513311	0.0487175	0.0895429	0.0547604	0.0316606	0.158617	0.0721989
AL049629.1	3.27508	0.619946	4.49983	0.961317	1.60126	1.38762	0.88161	4.20833	0.941017	1.23312	1.70697	1.64346	4.12107	2.48617	2.10882	3.49768	0.534313	2.7693	2.86609	1.76201	1.53921	1.67137	1.41422	0.630722	3.26103	1.36947	1.37007	3.65075	1.79691	2.26306	2.49688	3.29692	1.66084	2.49912	0.568875	1.71179	1.37796	3.35675	2.40772	1.19883	1.66914	1.59495	1.6643	4.63995	0.725809	2.72242	7.49365	0.610708	5.83272
AL355312.4	0.0612801	1.13901	0	0	0.0503894	0	0.0345479	0.200467	0.130295	0.0502177	0.0389588	0.0975241	0	0	0.0547482	0	0.130556	0.0435728	0.0821054	0	0.174372	0.128567	0.303851	0.209594	0.0529134	0.0406326	0	0.0325422	0.248804	0.130561	0.0644203	0.14492	0.0638784	0.047619	0.0492295	0.0390688	0	0.0412527	0.200026	0	0.208	0.144026	0.0987606	0	0.226117	0.245837	0.0710673	0	0.0405154
AC008870.2	0.0933564	0.0452665	0.368051	0.372849	0.214942	0.303959	0.0631578	0.0977279	0.0661652	0.198909	0.0237405	0.104	0.090972	0.0998909	0.15013	0.133336	0.417677	0.0663805	0.187624	0.168305	0.106258	0.137105	0.0617197	0.287373	0.161221	0.0866618	0.100814	0.0297456	0.189518	0.218791	0.0392561	0.0331164	0.272481	0.116071	0.119997	0.261883	0.0536609	0.276522	0.091418	0.0464472	0.0845	0.175532	0.180547	0.0874619	0.103343	0.131081	0.173227	0	0.0370336
C9orf139	0.0574731	0.0371566	0.0318012	0.0604047	0.0661626	0.0658409	0.0259213	0.0175479	0.0461645	0.0313986	0.024359	0.0335373	0.0186684	0.0614959	0.0273851	0.0328343	0.0244891	0.0354171	0.0205346	0.0561241	0.0436105	0.0281353	0.0284975	0.0655243	0.039701	0.0254056	0.0248257	0.0284858	0.0259274	0.0387758	0.0422927	0.0158569	0.071892	0.0148869	0.0646397	0.0635123	0.0275295	0.0412692	0.0250132	0.00953144	0.0736962	0.0480279	0.0247001	0.0358962	0.014138	0.0614838	0.0355479	0.0166961	0.0101329
AL022238.3	0.0863178	0.104634	0.313435	0.317522	0.212932	0.195168	0	0.0564748	0.0611767	0.0707355	0.0274382	0.0343426	0.0350471	0	0.115676	0.123283	0	0.0613757	0.144565	0.0486299	0.122808	0.316919	0.106999	0.110711	0.149065	0.0572342	0.0466065	0.0458382	0.204434	0.137929	0.0453705	0.0255163	0.134966	0	0.104015	0.137579	0.0310095	0.203377	0	0.0357877	0.146492	0.16906	0.034778	0.086644	0.079626	0.25971	0.0500519	0	0.0570691
AC007292.1	0.358809	0.186406	0.664745	0.754221	0.168595	0.602667	0.14449	0.20122	0.599425	0.420051	0.407344	0.3263	0.541117	0.377068	0.686921	0.366048	0.464122	0.36447	0.497915	0.519805	0.364639	0.752788	0.23298	0.635524	0.70816	0.322882	0.359795	0.381084	0.450915	0.696208	0.444552	0.181829	0.45417	0.497893	0.370607	0.588232	0.515605	0.724632	0.292799	0.403787	0.405963	0.461809	0.413047	0.325863	0.267946	1.05387	0.802508	0.30712	0.254172
AL359921.1	0.193516	0.218941	0.642461	0.61016	0.0954746	0.105012	0.130918	0.177255	0.192013	0.0951493	0.123028	0.369565	0.251431	0.103531	0.172889	0.110555	0.123685	0.0825591	0.233352	0.479703	0.220259	0.1624	0.191906	0.397125	0.33419	0.28229	0.250769	0.0616589	0.130949	0.164919	0.0610297	0.0686461	0.121033	0.150376	0.093277	0.271425	0.222465	0.260543	0.031583	0.0962791	0.087579	0.363855	0.187125	0.284896	0.0952073	0.271714	0.179538	0.126488	0.127943
DM1-AS	1.65689	0.150448	0.676007	2.58276	0.7501	0.841865	1.30145	0.40195	1.54374	1.96803	0.61545	1.98505	0.559355	0.497995	1.94599	0.890741	1.70549	1.68114	0.598642	1.44739	0.671002	0.91787	1.46156	1.40083	0.482249	2.23428	1.18613	0.721695	2.17939	0.723869	0.645834	0.594354	2.58101	2.05425	0.538409	1.72101	2.07329	1.29084	0.926701	2.31557	0.463392	1.48766	2.04022	0.797316	0.595347	1.02691	1.14427	1.156	0.603116
AC011462.4	0.468404	0.17206	1.4137	1.34262	0.420173	0.731729	0.0720196	0.25074	0.211257	0.174476	0.216573	0.203302	0.553261	0.227813	0.22826	0.516951	0.453602	0.605556	0.142633	0.2399	0.0403891	0.580699	0.0703797	0.473336	0.808903	0.254112	0.321886	0.0904513	0.259332	0.317533	0.0895284	0.125877	1.50918	0.198536	0.376294	0.162888	0.183571	0.831301	0.347483	0.105928	0.240891	0.1668	0.10294	0.170972	0.130937	1.32391	0.691363	0.0927766	0.281533
LINC00588	0	0	0	0.0321514	0	0.027667	0.0172463	0	0	0.00835622	0.00648274	0.008114	0	0.0136384	0	0.00728191	0.0108623	0	0.00683117	0.0114896	0.00967184	0	0	0.0174382	0	0.00676127	0.0220231	0	0.00690015	0	0.0107195	0	0.0106294	0.0079238	0.00819179	0	0.0219795	0	0	0	0	0.0319545	0	0.0136474	0	0.0204536	0	0	0
LINC01150	0.0606965	0.588608	0.0629714	0.25517	0.399276	0.548949	0.479064	0.0397116	0.387161	0.198958	0.385877	0.193191	0.0492885	0.568268	0.0542268	0.0866895	0.0646563	0.258947	0.203309	0.205172	0.460564	0	0.0501595	0.103799	0.209638	0.120737	0.196635	0.225626	0.123217	0.129317	0.0319034	0.179424	0.25308	0.282993	0.146282	0.309574	0.436102	0.490318	0.0495302	0.05033	0.206019	0.0951028	0.14673	0.284321	0.186637	0.121748	0.0703904	0.727339	0.120389
AL109811.2	1.82403	1.03006	2.0064	2.5407	0.469838	1.53043	0.656647	0.920215	0.903376	1.24263	0.726514	0.961789	1.5169	0.617257	0.76572	1.12995	1.21732	0.906315	0.956952	0.866674	0.896313	1.3371	0.726448	1.24022	0.986744	0.859731	1.30525	0.525164	0.922003	1.17055	0.762381	0.506719	1.37449	0.888012	1.34176	1.03681	0.742125	1.42023	0.735267	0.820033	1.06917	1.18796	0.991693	1.00002	0.473027	2.77711	0.917503	0.406991	0.595717
BACE1-AS	4.39634	3.06903	4.3088	3.49985	3.03046	4.34835	2.08829	3.37821	3.10259	3.87865	1.60562	3.28986	4.84614	2.40207	4.17844	3.48687	3.08889	2.83334	2.81986	3.0565	4.3651	2.82596	3.21571	3.67917	3.44072	2.71658	3.85862	2.14587	1.91155	3.19861	1.85848	2.52177	2.59364	3.47442	4.44858	4.04328	2.74206	4.43301	2.01513	2.71472	3.49245	3.89856	3.36173	2.17831	1.35759	6.004	3.0157	1.48774	2.09031
AC027796.4	0.196882	0.300534	0.295043	1.26453	0.233844	0.672683	0.0616644	0.0572502	0.18605	0.250974	0.11126	0.191477	0.159878	0.175552	0.0781759	0.171842	0.349544	0.0155546	0.322409	0.295785	0.103745	0.481905	0.108468	0.411514	0.207779	0.217575	0.188986	0.0697013	0.266453	0.314601	0.0689901	0.103467	0.387656	0.067996	0.351479	0.139468	0.0157176	0.382885	0.0357025	0.0725582	0.272256	0.428452	0.299672	0.0878336	0.147985	0.394914	0.0507391	0.0238311	0.202485
AC007384.1	0.240379	0.56783	0.748166	0.155471	0.653795	0.267573	0.489951	0.0362935	0.458677	0.697025	0.364419	0.0147135	0.570584	1.08817	0.396475	0.633822	0.275759	0.249806	0.222971	0.270851	0.192922	0.310351	0.229211	0.268783	0.894104	0.416858	0.499194	0.392772	0.312809	0.915946	0.0680338	0.754311	0.250571	0.158055	0.282237	0.389026	0.212568	0.360981	0.482847	0.398649	0.523017	0.115889	0.193701	0.334091	1.39869	0.333806	0.943531	0.4633	1.93158
MELTF-AS1	0.705017	0.3527	2.14208	0.582197	0.441692	0.531358	0.255515	0.834677	0.333115	0.16507	0.949787	0.227071	2.16735	0.224513	0.194959	1.40252	0.71525	0.79969	1.28197	0.0945699	0.206981	0.669135	0.221953	0.301418	1.47842	0.211475	0.253778	0.89141	0.261255	0.929859	1.72051	0.853486	0.647421	0.156528	0.498951	0.278249	0.277397	1.05091	0.219168	0.16703	0.45581	0.447125	0.216424	0.88741	0.949733	1.51517	2.68646	0.146292	1.75351
OGFR-AS1	0.143109	0.0462603	0.237557	0.180491	0.235352	0.155316	0.0484084	0.0936315	0.0405708	0.18764	0.0727852	0.0683252	0.209181	0.0382815	0.204568	0.122637	0.0914674	0.0814055	0.210917	0.0967502	0.0814433	0.210172	0.0709592	0.195788	0.222426	0.208759	0.0927246	0.212791	0.135576	0.152451	0.180531	0.0507652	0.268519	0.0667236	0.137961	0.0729908	0.0411294	0.173409	0.233563	0.284802	0.161916	0.156962	0.0461277	0.210687	0.228825	0.114822	0.199159	0	0.0567701
AL132655.2	0	0	0.16697	0	0.0529343	0.0582219	0.0181463	0	0	0.026377	0	0	0	0	0	0.0689575	0.0685749	0.0228867	0	0	0.0305298	0.033765	0	0.0275224	0.0277929	0.0213424	0	0.0341857	0	0.0171443	0	0.0190298	0	0.050024	0	0	0	0.0866723	0	0.0266902	0.0364175	0.0252167	0	0	0	0.0322816	0	0	0
AP001160.1	0.524846	0.0807893	0.207435	0.236407	0.184959	0.0904152	0.140901	0.114463	0.0354265	0.143367	0.0317781	0.159098	0.405906	0.26742	0.111643	0.160631	0.266232	0.248792	0.334861	0.112643	0.284466	0.288393	0.0826157	0.149592	0.172643	0.116002	0.0809673	0.159265	0.0507364	0.239618	0.446647	0.162537	0.286576	0.116527	0.180701	0.191207	0.0718285	0.504739	0.142763	0.0621724	0.141386	0.13706	0.0805577	0.117073	0.307401	0.626643	0.376796	0.0816798	0.363527
AC040977.1	3.06579	1.62167	2.37107	2.81208	2.20009	3.3273	2.01123	2.2976	3.51606	2.78642	3.33114	2.61694	3.07802	2.53484	3.63541	2.98548	2.67202	2.69516	3.88361	2.32388	2.48493	5.20415	1.84259	2.71678	2.55095	2.8829	2.94952	3.19691	2.64036	3.41438	4.27766	2.99895	3.83494	1.9925	3.35852	3.1984	2.72341	3.15204	2.54726	2.49596	1.76588	2.48917	3.59339	3.99126	2.43389	5.14322	4.91296	2.55041	2.17437
RGMB-AS1	0.203918	0.151609	0.236949	0.231465	0.214628	0.191804	0.206933	0.346884	0.179211	0.14037	0.300767	0.12981	0.344431	0.185463	0.10931	0.33202	0.251978	0.168194	0.295075	0.156242	0.146996	0.359373	0.101111	0.160414	0.29581	0.146028	0.229016	0.337861	0.143508	0.221575	0.287253	0.255588	0.26358	0.259873	0.196582	0.124807	0.269587	0.203166	0.179716	0.202909	0.119973	0.166146	0.315495	0.294752	0.496609	0.449932	0.520271	0.0888581	0.221106
AC245052.4	0.165536	0.0148638	0.0906407	0.299631	0.0869635	0.149713	0.0648084	0.0541522	0.0423661	0.124349	0.0789294	0.113426	0.0821475	0.0861012	0.131459	0.0755249	0.122455	0.0817384	0.0462065	0.134709	0.0392526	0.0868244	0.0683993	0.0550448	0.0714675	0.070125	0.124138	0.117208	0.105792	0.102866	0.0725077	0.0815565	0.215693	0.0964749	0.0738798	0.126057	0.0892026	0.10215	0.0412751	0.0762576	0.052025	0.0684452	0.0889273	0.0615413	0.0791791	0.147573	0.0853217	0.0350645	0.076003
HCP5	11.0829	5.39159	5.84713	6.87751	6.53309	10.4809	9.75874	11.3571	7.98443	7.00513	7.1699	5.28457	9.51443	9.55896	6.37969	9.08499	6.76295	7.17427	16.8657	7.09176	10.333	12.016	7.10457	10.8728	6.62885	8.01931	7.51386	18.035	5.16192	17.3818	17.3898	6.8514	8.18034	15.0418	7.95881	8.33996	5.83547	9.23272	12.2459	4.96131	11.0917	11.6803	6.79012	11.93	4.8224	12.423	5.32773	10.6067	11.9681
AL133371.2	0.195096	2.36494	0.269877	0.341745	2.7272	0.823424	0.953239	0.127645	0.875722	0.426338	0.702848	0.517475	0.316855	2.43543	0.581001	0.185763	0.207824	0.462406	0.609926	0	1.35702	0.341096	0.537424	1.22334	0.898448	0.431204	0.280907	0.587088	0.748103	0.24247	0.170911	0.807409	0.406736	0.505345	1.61955	1.86573	0.841053	0.656675	0.159204	0.2157	0.735782	1.06991	0.104807	0.348148	0.159974	0.065222	0.0754183	3.25886	0.128988
HLA-DQB1-AS1	2.70165	2.23927	0.143739	4.07717	0.455695	2.72535	0.624865	0.0906461	0.760996	0.198687	0.528484	0.330734	0.225013	1.0655	0.0928339	0.593634	0.885511	1.32992	2.4828	0.4293	0.952729	1.78037	0.658344	0.770029	2.30288	0.344494	1.68315	1.52665	0.773454	1.40211	0.38232	0.7372	0.324947	0.269151	1.02954	1.23661	0.721701	0.443018	0.537025	0.402093	1.80267	2.7678	0.279106	2.22512	1.25675	0.347378	0.0803369	2.98087	1.1679
AC110772.2	0.0454142	0.0367006	0.0942327	0.0477307	0.0746864	0	0.0256032	0	0.128747	0.111648	0.0577441	0	0.0368786	0	0.0405735	0	0	0	0.0608477	0	0	0.04764	0.0750606	0.0388321	0	0	0	0.0964671	0	0	0.0716121	0.0268497	0.0946796	0	0.474287	0.0289536	0.0326299	0	0.0741188	0.0376579	0.102765	0.0355788	0.0365954	0	0	0.045547	0	0	0.0300257
LINC01270	0.0507482	0.12816	0.0329064	0.0600038	0.0991069	0.137693	0.0679495	0.0498042	0.107902	0.0311903	0.0604934	0.0252385	0.04121	0.118782	0.0396716	0.0770109	0.195964	0.0270632	0.0424965	0.0142953	0.0722019	0.0598898	0.036696	0.0596654	0.0602518	0.0420617	0.0411015	0.05053	0.0472182	0.0439246	0.0600173	0.108762	0.0991874	0.00985875	0.0662492	0.0485314	0.0364624	0.0555146	0.0621181	0.0210404	0.0861261	0.0646062	0.0408936	0.05943	0.0858256	0.0508965	0.0956366	0.0898369	0.104851
LINC02657	0.054862	0.19951	0	0.0864905	0	1.9103	0	0.0358943	0.0777655	0.0224791	0.0174392	0.0218275	0.0668259	0.110066	0.0980284	0.0391782	0.0584412	0.0390093	0.0735061	0.0309082	0.0780547	0.0287754	0.0680068	0.093821	0	0.0545655	0.0888666	0.014567	0.0185621	0.0584433	0.0432549	0.113524	0.0285941	0.0852633	0.0220368	0	0	0.0553982	0.0671535	0.022746	0.124144	0.0429805	0.0663127	0.0183564	0.151826	0.0550223	0.031812	0	0.163224
PSMB8-AS1	4.02771	3.38163	2.27743	2.51311	2.98958	4.66199	3.65191	3.25072	3.72278	2.17632	3.32693	1.71554	3.11154	4.56129	2.2676	2.28143	2.26529	2.61303	4.89097	2.38508	3.66226	4.4924	2.87498	4.44111	2.95317	2.56667	2.85731	5.19888	1.92309	4.49421	3.75507	2.5261	3.61622	3.21359	4.16465	3.38006	2.6545	3.14679	4.35832	1.36518	3.44826	4.59879	2.03737	3.58716	2.06716	5.00267	3.10263	4.38772	3.70607
AC129510.1	0.378943	0.306235	0.643329	0.760337	0.56654	0.560818	0.038843	0.338086	0.268571	0.451688	0.219011	0.548243	0.363669	0.184303	0.0923321	0.46742	0.477059	0.58788	0.438487	0.388163	0.261401	0.252964	0.113876	0.353477	0.624664	0.205579	0.706823	0.109764	0.326358	0.440378	0.235395	0.183304	0.50274	0.107078	0.4428	0.483186	0.198014	0.788484	0.33734	0.171394	0.467719	0.485795	0.305357	0.46106	0.169486	0.691001	0.199757	0.187643	0.592182
AC091057.1	0.0395545	0.344887	0.0626354	0.0503241	0.0907272	0.193931	0.0399046	0.0599307	0.0752485	0.0511801	0.0370583	0.0712316	0.0557877	0.0696104	0.0632371	0.0341934	0.452397	0.0592105	0.0613645	0.06568	0.110577	0.0655154	0.0258062	0.0961247	0.102462	0.051074	0.0719396	0.0364824	0.0478968	0.0587694	0.0306389	0.0467706	0.0737829	0.0420607	0.0953286	0.107507	0.0433775	0.060262	0.70841	0.0327989	0.0541742	0.0636072	0.0536817	0.0752286	0.0780972	0.0501096	0.0362146	0.0340184	0.0688198
CFAP58-DT	0.120248	0.524749	0.149706	0.176934	0.375734	0.195757	0.176259	0.39337	0.221583	0.177373	0.382237	0.114821	0.507765	0.385993	0.214861	0.154569	0.384278	0.222304	0.499449	0.243883	0.25092	0.353195	0.178871	0.308459	0.373788	0.111625	0.259707	0.306511	0.260383	0.538009	0.353947	0.682489	0.250692	0.130818	0.521647	0.122661	0.311031	0.210467	0.196252	0.159537	0.516991	0.188411	0.135656	0.273592	0.251431	0.554756	0.278905	0.366788	0.79502
AC004865.2	0.278438	0.105007	0.0962912	0.214603	0.0915815	0.167883	0.0523249	0.133593	0.184183	0.0760579	0.247823	0	0.16581	0.124136	0.0663357	0.0927914	0.118641	0.0923913	0.236272	0.0418311	0.264098	0.155778	0.0460202	0.0952329	0.240422	0.0246163	0.0601359	0.0591446	0.0879267	0.177968	0.165867	0.0768214	0.193496	0.0576976	0.178947	0.10651	0.0533484	0.12496	0.0757379	0.0461766	0.0840078	0.130882	0.0448738	0.198748	0.171235	0.130317	0.15069	0.101109	0.269998
LINC00885	0.679847	0.346548	1.10682	0.648568	0.550424	0.264865	0.43045	0.855386	0.355816	0.685686	0.844476	0.66581	0.764404	0.279782	0.710169	1.15772	1.06959	1.05604	0.574558	0.836737	0.525787	1.76646	0.544538	0.57237	0.505746	0.721252	1.09558	0.805366	0.481274	1.22561	0.79165	0.847161	0.719575	0.804626	0.327694	0.586801	0.811607	1.07022	0.990061	0.841266	0.378678	0.942314	0.640539	1.27384	0.373069	1.17485	0.69139	0.193699	0.802153
AC007336.2	0	0	0	0	0	0	0	0	0	0	0	0	0	0	0	0	0	0	0.160968	0	0.0325578	0	0	0	0.0296391	0	0	0.0182283	0	0.0182832	0	0	0	0	0.0551512	0.0218841	0	0	0.0560215	0	0	0	0	0	0	0	0	0	0.0226945
AC116366.2	0.18453	0.289964	0.632837	0.468695	0.295041	0.250339	0.118482	0.258232	0.0980878	0.210026	0.221595	0.363009	0.299695	0.185106	0.164861	0.274536	0.273013	0.266063	0.470444	0.167493	0.189612	0.204328	0.131316	0.324337	0.349654	0.146147	0.337653	0.117047	0.204646	0.311246	0.10777	0.130311	0.325934	0.127461	0.284132	0.294116	0.103121	0.510693	0.179862	0.157265	0.249377	0.27307	0.239567	0.319003	0.189138	0.344435	0.202113	0.0893441	0.19656
LINC01678	0.0441047	0.0712847	0.0457578	0.0231772	0.0725328	0	0	0.0144281	0.125035	0.0542143	0.0841186	0.0175476	0.0179076	0.0589898	0.0591053	0.0157481	0	0.0313604	0.0295466	0	0.0627498	0	0.0728962	0.0565686	0.038083	0.0584885	0.0476278	0	0.0746124	0.011746	0	0.0260755	0.0229874	0	0.0885791	0.0421781	0.0475336	0.0296905	0	0	0.124752	0	0.0177701	0	0	0.0221168	0	0.120117	0.0437398
AL353801.3	0.0705513	0.0285073	0.219587	0.1483	0.0580129	0.191423	0.0198873	0.0230796	0.0750036	0.0289076	0.0672794	0.0561393	0.143228	0.235905	0.0315156	0.0251911	0.037577	0.150495	0.0472636	0.158989	0.167294	0.148018	0	0.0301629	0.0304594	0.09356	0.190468	0.0374655	0.0477409	0.0751568	0.0741665	0.0625668	0.110314	0.109647	0.0283388	0.0674694	0.0253454	0.118735	0.0863579	0.0292509	0.0798229	0.0552719	0.0852767	0	0	0.212272	0	0.115286	0.116613
AC107021.2	0.401553	1.0399	0.397667	0.297343	0.337693	0.503487	0.257254	0.382142	0.258723	0.396372	0.243683	0.355835	0.444655	0.451631	0.195682	0.312827	0.262483	0.207652	0.415739	0.174812	0.337591	0.229764	0.226257	0.444799	0.378249	0.199691	0.305512	0.3344	0.191442	0.354851	0.402942	0.312943	0.15221	0.368769	0.175957	0.244371	0.170486	0.319467	0.193629	0.143783	0.402696	0.386086	0.272099	0.323678	0.499509	0.530867	0.296345	0.169013	0.307724
PCAT7	0.197107	0.0929181	0.119289	0.863171	0.337661	1.51527	1.19457	0.214934	0.279395	0.592258	0.271506	0.823425	0.626904	0.483321	1.4528	0.762443	0.682391	0.794194	0.46216	0.536725	0.560867	1.43014	0.787298	0.561798	0.368757	1.54655	0.23059	0.174453	1.32268	0.516186	0.526652	0.903133	1.40401	1.13598	0.514626	0.733044	0.767112	0.221148	0.187653	0.367747	0.501773	0.862175	1.11182	0.219836	0.212131	0.082368	0.247637	0.554707	0.293215
AL021707.6	0.934553	0.409089	0.807983	1.22778	0.416251	0.704354	0.131718	0.611446	0.469167	0.414833	0.222803	0.278867	0.695661	0.104163	0.139156	0.556154	0.580722	0.415318	0.36521	0.307131	0.443211	1.0212	0.257438	0.33296	0.672464	0.335654	0.336402	0.268821	0.526997	0.49778	0.286546	0.138131	0.568271	0.302589	1.09488	0.422039	0.083934	0.996114	0.476639	0.452048	0.308399	0.976208	0.219647	0.469042	0.478945	1.01539	0.406429	0.254522	0.411921
AC108134.3	0.519079	0.466092	0.553493	0.924413	0.557248	0.482504	0.251996	0.207543	0.449644	0.366294	0.550006	0.458937	0.819617	0.269992	0.360694	0.504544	0.168955	0.738175	0.647184	0.438659	0.300877	0.968033	0.393219	0.579465	0.56026	0.334622	0.591684	0.260337	0.224411	0.437763	0.65936	0.375086	0.826662	0.235294	0.602338	0.542367	0.341876	0.727989	0.576545	0.239125	0.407843	0.316292	0.499613	0.636827	0.60298	1.04119	0.652147	0.219907	0.714978
RNF139-AS1	0.178995	0.0867906	0.228558	0.257586	0.0769884	0.139471	0.069862	0.088283	0.0487925	0.0992926	0.119048	0.151195	0.212438	0.0662966	0.0344433	0.145523	0.255208	0.139021	0.228755	0.161348	0.0731343	0.0751069	0.0409628	0.0682848	0.168823	0.071211	0.205188	0.093591	0.0931714	0.108541	0.130269	0.0846599	0.195196	0.109133	0.0619429	0.126407	0.087057	0.261384	0.0606732	0.0776372	0.0965853	0.0604066	0.102075	0.0810824	0.14903	0.295514	0.130937	0.095997	0.207555
AC016888.1	3.21477	0.191428	1.40432	4.19675	2.11475	4.31532	3.64385	0.774904	5.58814	7.98648	0.839027	4.01212	1.34649	1.13151	8.7977	2.24741	4.93849	3.03174	0.521406	5.3381	4.52565	2.41387	4.92185	3.3854	0.935022	7.26986	2.77725	1.13212	8.67862	0.883192	1.38737	2.50082	9.13608	6.41618	0.733999	4.87579	8.97173	2.00466	2.5405	8.38997	1.22517	3.89711	7.8533	2.08334	1.10297	0.950279	0.588663	5.67711	1.76748
CCDC183-AS1	2.09945	0.796508	2.72682	2.36655	2.62244	1.15956	1.83865	1.46272	2.20354	3.40807	1.83397	2.84381	2.4792	0.771663	2.84929	1.73388	2.64614	2.70641	1.90033	2.71771	1.31488	2.01741	1.89391	1.37035	2.11725	3.32077	1.79988	1.39574	2.94435	1.6603	2.44289	1.43547	4.22658	1.85558	0.933422	2.161	2.51024	2.30877	1.32087	3.6811	1.369	1.2681	3.74512	1.73738	1.49317	1.59928	2.29536	1.26576	2.00791
AC002480.2	0.0343257	0.471573	0.284898	0.144306	0.141126	0.124179	0.0387035	0.179665	0.0486558	0.168775	0.218225	0	0.250867	0.137731	0.0306669	0.196102	0	0.195256	0.459908	0.0386769	0.227905	0.216048	0.0567334	0	0.177835	0.113801	0.111203	0.164055	0.0464552	0.109699	0.378888	0.121764	0.107343	0.053347	0.0551512	0.0656524	0.0246628	0.0462149	0.392151	0.0853894	0.0776732	0.134459	0.11064	0.321584	0.168878	0.34426	0.318463	0.0373938	0.317723
NARF-IT1	0.223764	0.0602768	0.28374	0.391963	0.163553	0.112431	0.0280336	0.081334	0.0704845	0.101872	0.0474193	0.0989191	0.141328	0	0.0222125	0.124285	0.264847	0.0530353	0	0.0280143	0.0707466	0.130406	0.0205465	0.170073	0.193213	0.0164855	0.107395	0	0.0841208	0.0794571	0.0653418	0.0881955	0.285085	0.0193201	0.159788	0.0634042	0.0357274	0.334742	0.121732	0.0412327	0.02813	0.0389563	0.0200347	0	0.107031	0.0498707	0.461336	0	0.131504
AC005332.5	1.20239	0.378506	1.39976	1.24903	0.856491	1.22656	0.508403	0.567143	0.718407	1.24885	0.617756	0.706452	0.726623	0.495546	1.11794	0.768794	1.15424	0.407593	0.730573	0.511992	1.0609	0.740658	0.78568	1.23733	0.657945	0.653569	0.520885	0.419491	0.818368	0.670228	0.455629	0.541422	0.670408	0.863723	1.15127	0.971592	0.828753	1.0259	0.713071	0.7014	0.450831	1.08986	1.16043	0.640891	0.472904	0.960516	0.616142	0.441698	0.614709
AC118754.1	0.930133	0.125278	0.643329	1.62929	1.18973	0.794493	0.844835	0.743788	1.31844	1.27037	0.689886	2.13815	1.4267	0.552909	1.38498	0.738032	0.935769	1.54319	0.969287	1.45561	1.02927	1.30096	1.06758	0.795323	1.20471	1.37053	1.11604	0.987875	1.64345	1.15599	0.923473	0.48881	2.47779	0.883397	0.290587	1.12011	1.11383	1.53059	0.759016	1.24261	0.0584649	0.769176	1.16591	0.587852	0.635573	0.829201	1.49818	0.506635	1.40074
AC091212.1	0.0484035	0	0.100435	0	0.0398013	0.262662	0.0545769	0.0633376	0.0343054	0	0.061545	0	0.117918	0.0647394	0	0.0691321	0.0515614	0.103251	0.0972793	0.109079	0.0459106	0	0.120002	0	0.0835898	0.0641893	0.0522701	0.0514084	0	0.0515633	0.0763258	0	0.0504558	0.037613	0	0.0925782	0	0.260675	0.0394987	0.0401366	0	0.0758415	0.156017	0.0971729	0.089302	0.048545	0.0561341	0.05273	0.288019
AC048341.2	0.623035	1.2902	1.73716	0.90037	0.608367	1.7961	0.153671	1.07003	0.331177	0.925397	0.519873	0.619705	0.853766	0.677061	0.243524	0.917655	0.580722	0.886011	0.599988	0.219379	0.480145	0.857811	0.257438	0.532735	1.10956	0.335654	0.883055	0.330857	0.658747	1.76297	1.41226	0.483459	1.21772	0.302589	0.437952	0.744774	0.27978	1.83495	0.635519	0.226024	1.27765	0.732156	0.690319	0.364811	0.26342	3.08523	1.62572	0.169681	2.11109
AC066613.1	0.166519	0.20797	0.251287	0.461397	0.211612	0.287514	0.162153	0.128756	0.171663	0.235701	0.105864	0.277052	0.110636	0.121482	0.189343	0.24864	0.274137	0.226041	0.192684	0.28997	0.0861506	0.2382	0.137611	0.284769	0.261425	0.2409	0.24521	0.0643114	0.327798	0.0967577	0.0875259	0.0984489	0.426058	0.14116	0.158096	0.347443	0.0652599	0.336293	0.123531	0.112974	0.102765	0.177894	0.256168	0.0810415	0.158264	0.409923	0.087779	0.0824558	0.0700599
AP001505.1	2.84849	1.25561	1.97017	1.81441	1.31308	2.30298	1.48423	1.72248	2.53883	2.72332	1.2896	0.652509	3.08415	1.50084	1.27243	1.81842	2.29873	0.920636	0.867389	1.65342	1.63745	3.53138	1.42666	1.95589	1.45339	1.68841	1.72444	1.00844	1.34343	1.56319	1.88288	1.53098	2.0245	1.84456	5.82487	1.70598	2.13965	2.06282	1.65529	1.03784	3.61347	2.87401	3.68647	1.35742	0.637008	2.51053	2.30239	1.26945	1.39819
HLA-F-AS1	0.251631	0.221837	0.40346	0.302934	0.267104	0.422056	0.309517	0.16164	0.243192	0.356174	0.555547	0.320366	0.278641	0.29984	0.294296	0.271177	0.336278	0.422904	0.422964	0.247443	0.273388	0.35995	0.230633	0.434234	0.331839	0.339762	0.355722	0.284259	0.219809	0.350912	0.459312	0.24885	0.438757	0.302191	0.510885	0.364605	0.325433	0.388066	0.276274	0.216242	0.305405	0.397855	0.313368	0.238805	0.492383	0.468025	0.318349	0.239234	0.362981
ZNF213-AS1	1.76837	1.01874	2.17372	1.91377	1.4445	1.36709	0.855471	1.90921	1.20781	1.47305	2.12604	1.17029	2.86727	1.00696	1.75716	1.98385	1.63506	2.1247	1.77113	1.16396	1.10159	2.58358	1.13341	1.09787	1.93008	1.07193	1.70795	1.57752	1.21242	2.16669	3.24555	1.59411	1.94069	1.72789	1.12993	1.44741	1.33766	2.00763	1.93358	1.02596	1.14235	1.65515	1.26508	2.36283	2.17862	3.0437	3.49922	0.762943	3.49976
LINC01671	18.5162	3.85621	14.9748	4.93592	9.94661	10.2875	5.93904	21.2973	7.18375	8.80052	14.0657	6.50549	15.2547	12.5771	12.3275	13.6151	4.92244	14.1385	9.82822	7.7919	12.4338	18.7909	5.7415	6.27223	10.9285	8.8706	10.2361	13.4994	7.36178	24.1885	11.3008	14.0676	8.99379	11.1659	6.03135	8.35064	8.31971	14.6256	27.7496	6.09149	10.7734	6.8691	10.0339	13.0611	4.30578	12.4342	13.5411	5.36257	18.7155
AC008735.1	0.0476793	0.0770621	0.173132	0.250556	0.0588086	0.107805	0	0.0155975	0.0506882	0.0781442	0.0303121	0.0569093	0.0580769	0.0318854	0.0212986	0.0340488	0.126975	0.016951	0.0798531	0.107447	0.0452237	0.0750241	0.0394021	0.0407689	0.0617543	0	0.051488	0	0.0967914	0.0634897	0.0125306	0.0281889	0.124252	0.0741004	0.0957582	0.106392	0.0171287	0.112339	0	0.0593041	0.0269726	0.0747067	0.0384206	0.0319063	0.0439829	0.0956373	0.0276471	0.0259705	0.0315232
RFX3-AS1	0.403931	0.415455	0.55876	0.527451	0.543509	0.586729	0.220823	0.352371	0.190854	0.431319	0.35018	0.584395	0.606325	0.572998	0.503039	0.568171	0.495478	0.809417	0.680602	0.620638	0.348298	0.719053	0.121385	0.293056	0.686994	0.486967	0.859177	0.266504	0.347879	0.854079	0.463232	0.383545	0.395539	0.351929	0.393332	0.421403	0.140714	1.09592	0.229735	0.253745	0.387769	0.489061	0.650985	0.565183	0.331214	0.454216	0.440053	0.160013	0.56649
OTUD6B-AS1	5.76541	11.3394	7.35473	4.98269	5.31375	5.06469	7.08371	6.88014	5.24301	5.81974	9.32319	5.62825	7.04078	5.60466	5.64833	6.69387	5.97208	8.26	8.48141	6.2919	4.89205	6.68548	5.0564	5.09031	7.2256	5.91991	6.59704	8.3013	3.94442	7.09591	8.62466	8.53658	5.55879	5.71885	5.74356	5.4527	6.02617	7.51388	6.44955	5.38755	6.04069	7.77227	5.56373	8.08036	7.40042	8.02241	6.76739	5.72615	8.58288
AL031846.2	0.171871	0.0968052	0.502519	0.585705	0.226979	0.216679	0.0411073	0.0954118	0.0996642	0.230473	0.109267	0.198927	0.173403	0.0417958	0.107021	0.182246	0.199728	0.170351	0.167476	0.129106	0.1729	0.12566	0.107602	0.169228	0.247342	0.110508	0.196849	0.0359551	0.204411	0.15535	0.114977	0.0585047	0.358318	0.141651	0.167362	0.27892	0.0598734	0.308536	0.0892514	0.0950115	0.100175	0.15505	0.130103	0.156837	0.124916	0.219385	0.126841	0.068085	0.148067
AC144548.1	0.0202108	0.0979976	0.12581	0.063725	0.0997135	0.109674	0.0227884	0.0925625	0.0859449	0.0828114	0.0513959	0.128658	0.0820607	0.0540636	0.072226	0.0721649	0.172235	0.0862245	0.0270792	0.0683183	0.134189	0	0	0.120971	0.0872568	0.0670052	0.109126	0.0107327	0.150439	0.129181	0.0637393	0.0597449	0.189609	0.0157052	0.0649455	0.115967	0.0290427	0.217689	0.0329852	0.0335179	0.0914672	0.0950022	0.0325722	0.0405743	0.149151	0.101349	0.0468773	0.0220173	0.0267248
LINC01353	0.25127	0.332279	0.118495	0.144047	0.206615	0.185934	0.231805	0.493193	0.0971372	0.187191	0.304968	0.145412	0.278242	0.030552	0.0408159	0.228375	0.0973321	0.194907	0.27545	0.15443	0.194997	0.766793	0.169895	0.253916	0.355032	0.257486	0.0740024	0.460956	0.108201	0.27984	0.864479	0.216081	0.0952452	0.0710018	0.348665	0.203886	0.0656497	0.322924	0.521931	0.113648	0.361826	0.178957	0.055221	0.214005	0.758587	0.435281	0.715258	0.223961	0.679614
AC090152.1	1.98543	0.115239	1.17218	1.04912	1.72278	1.15081	1.0142	2.48317	1.00289	0.871938	2.39895	1.23072	3.07311	1.071	0.950602	2.56152	1.03995	2.40228	2.08697	1.60677	1.38377	2.86521	1.04247	1.03174	0.937688	1.10554	1.31485	1.95141	1.13567	3.41211	3.37292	2.52923	1.60081	1.28711	1.10152	1.20286	0.993051	2.79127	2.62271	0.773142	2.14707	1.16014	1.37007	2.89948	0.451975	4.2025	2.42974	0.908178	4.07581
AL513218.1	0.0488987	0.158066	0.253657	0.925072	0.160834	0.309574	0	0.0639855	0.138626	0.0400714	0.0621746	0.155639	0.158833	0.0654017	0.0436866	0.0698393	0.260444	0.173846	0.0655163	0.0550973	0	0.205181	0.202049	0.209058	0.0844449	0.0648459	0.158414	0.0259672	0.165445	0.0781362	0.0771066	0.0867294	0.305832	0.151991	0.196414	0.187051	0.070267	0.0658355	0	0.283831	0.0553248	0.229852	0.236419	0.098167	0.210503	0.147125	0.0567084	0	0.0969884
SENCR	0.235678	0.48805	0.626561	0.38703	1.0053	0.412981	0.365387	0.404765	0.532421	0.44662	0.805348	0.152372	0.526301	0.788045	0.302676	0.39972	0.235363	0.429417	0.740087	0.215762	0.488994	0.509909	0.365183	0.68013	0.953909	0.175804	0.477196	0.524085	0.468471	0.698269	0.642615	0.42672	0.537405	0.366277	0.792831	0.469548	0.550335	0.793272	0.733222	0.158784	0.599963	0.450053	0.284869	0.473138	0.724691	0.487507	0.529555	0.465348	0.467457
AC017083.1	0.156236	0.0789119	0.303922	0.123154	0.112411	0.176628	0.0110101	0.191662	0.0553652	0.08002	0.14899	0.0777005	0.206166	0.0261206	0.104687	0.153411	0.187233	0.124977	0.0784991	0.154036	0.0740948	0.12292	0.0484175	0.016699	0.185494	0.142442	0.105448	0.0311129	0.0396459	0.249653	0.153977	0.150101	0.325721	0.0758791	0.0941345	0.0747056	0.0561275	0.17091	0.04781	0.0485821	0.022096	0.1224	0.0944228	0.11762	0.144124	0.313385	0.0679458	0.0851005	0.167856
AL592211.1	0.0384696	0.0310884	0.0798229	0.404318	0.0632656	0.173963	0.065064	0.0251694	0.0545297	0.1261	0	0.122445	0.0937176	0	0.0343691	0.054944	0.204897	0.109414	0.0773145	0.130038	0.0364883	0.16142	0	0.065788	0.0664345	0.0765234	0.0415426	0	0.130159	0.102452	0.0606613	0.0454878	0.0401007	0.0597872	0.0618093	0.220735	0.0276402	0.181279	0.0313923	0	0.0870503	0.120553	0.0309993	0.07723	0.0236581	0.19291	0.0892273	0	0.0763027
LINC01871	0.629445	0.508674	0	0.0826939	0.25879	0.853921	0.665366	0.051478	0.223056	0.386862	0.45019	0.062608	0.0638925	2.52564	0.070294	0.168563	0	0.223781	0.105419	0.177309	0.895541	0.742831	0.39013	0.403662	0.407629	0.208681	0.0849657	0.376043	0.372693	0.335267	0	0.279104	0.4921	0.183421	1.517	0.652111	0.395722	0.794496	0.898881	0	0.534123	0.801329	0.126804	0.26326	0.0483872	0.0789106	0.0912469	1.45713	0.520198
Z69706.1	0.664111	0.367207	0.906581	0.918401	0.344896	1.2961	0.630577	0.823272	1.04045	0.572867	0.222215	0.611888	0.99343	0.467497	0.905598	0.723865	1.07977	0.770451	0.421484	0.945215	0.265224	1.17332	0.404394	0.806955	0.513076	0.741639	0.415198	0.334108	0.402088	0.390966	0.385815	0.185984	0.619398	0.353095	0.898552	0.557105	0.954321	0.541187	0.370797	0.289835	0.711839	0.711967	0.506983	0.257292	0.193461	0.701107	1.17553	0.0761548	0.392859
AC009060.1	0.621457	0.00620022	0.198997	1.54016	0.132485	0.652263	0.557978	0.0752959	0.728646	1.79188	0.243883	1.39805	0.0124606	0.513083	1.48743	0.202722	1.79803	1.15653	0.195313	1.57337	0.567619	0.756543	0.443827	0.498584	0.00662479	1.51091	1.07707	0.175195	1.28236	0.220675	0.145178	0.394632	4.22274	0.888328	0.08629	0.953831	1.25134	0.278903	0.131477	1.36782	0.15625	0.703253	1.10048	0.231039	0.0188734	0.192368	0.0978743	0.518201	0.157249
MUC12-AS1	0.422788	0.227778	0.0974742	0.0493725	0.193139	0.849725	0.158903	0.522496	0.0998819	0.192481	0.149326	0	0.152589	0.376984	0	0.134188	0.0500411	0.100207	0	0	0.712912	0.197115	0.155285	0.241007	0.121688	0.124593	0.101458	0.349249	0.0635763	0.375322	0.0987672	0.361053	0.244841	0.109512	0.603818	0.179697	0.0337523	0	1.15003	0.0389532	0.956698	0.257619	0.189271	0.15718	0.520014	0.0471137	0.0544791	0.716454	0.0931755
LINC02609	0.127528	0.0554934	0.127219	0.170119	0.185528	0.257294	0.16868	0.112319	0.107766	0.0683311	0.236991	0.128798	0.147372	0.229611	0.14461	0.143611	0.203772	0.170893	0.187296	0.0386868	0.186092	0.282992	0.12971	0.188731	0.165175	0.198389	0.164199	0.237029	0.282122	0.146303	0.121172	0.185592	0.260757	0.167705	0.30735	0.203262	0.190305	0.151888	0.108069	0.211495	0.216431	0.203661	0.138336	0.203503	0.159872	0.122981	0.108078	0.443497	0.12323
U62317.2	3.06358	1.03006	2.0416	2.25624	1.21359	3.62018	1.28591	2.63351	2.25052	1.63093	1.4643	1.22778	1.87037	1.37581	1.49837	2.04405	1.92948	1.44692	1.66285	1.28502	2.33312	2.8384	1.31207	2.12241	2.16258	1.46791	1.64207	1.48438	1.46779	2.23923	1.9629	1.93023	1.81818	1.37276	1.95813	1.63952	1.57456	2.16772	1.49633	1.1311	2.04935	1.85701	1.62175	1.90046	1.59525	2.91554	2.74893	0.803901	2.15855
AC138696.2	3.08654	0.277147	1.77901	1.44177	1.974	1.00805	1.83677	1.29018	1.45836	1.12416	1.58071	1.63735	1.25321	0.229346	2.75754	2.08171	1.73528	1.28022	0.689243	1.06266	1.1385	1.70884	0.921091	1.83277	0.962407	1.81918	2.59241	1.77567	1.45042	1.00467	1.39702	1.01379	3.03866	2.59833	0.275509	1.85848	1.41684	1.61607	2.02896	1.99063	1.35806	1.67922	2.349	1.09011	1.52908	1.80574	0.994304	2.33502	0.850279
PTOV1-AS1	2.63841	1.73515	3.44994	2.17536	2.18822	2.9869	2.03884	3.43161	2.44382	2.10248	2.61149	2.12841	3.3246	2.239	2.70263	2.7775	2.39381	2.73641	2.83718	2.48593	2.91674	2.90611	1.91347	2.4505	3.21695	2.43413	2.73619	2.6476	1.55758	2.92937	2.21172	1.99826	1.88252	2.20223	2.3425	2.38105	2.19638	3.13886	2.70613	1.88226	2.80501	3.05418	2.43031	3.07456	2.11215	3.12516	1.94139	1.31819	2.11432
AL662884.1	0.0577625	0.0700194	0.0299637	0.0607088	0.0237485	0.104483	0	0	0	0.0473351	0.0183612	0.0229815	0.117265	0	0	0	0.153827	0.0205358	0.0193481	0	0.0273938	0.0302967	0.0238674	0.0246953	0.024938	0.0383003	0.0623767	0	0.0195435	0.0461499	0.0303612	0.0170751	0.0602116	0.0897712	0.0232018	0.0552393	0.0207511	0.0972118	0.023568	0.0239486	0.0326767	0.0226264	0.0465458	0.115962	0.0177615	0.0579313	0	0.0314627	0.0190949
LINC00160	0	0	0.0286234	0	0	0.099809	0	0.0541522	0.0195536	0	0	0	0	0.110702	0	0	0	0	0	0	0	0	0	0	0	0	0	0.014651	0	0	0	0	0	0	0.0443279	0.0175894	0	0	0	0	0.031215	0	0	0	0.016967	0	0.0319957	0	0
AC008875.1	0	0.0381035	0.0978347	0.0743327	0.0581559	0.0426434	0.0132909	0.107971	0.0167086	0.0193193	0.104915	0.0187593	0.0191441	0	0	0.0168355	0.100453	0.0335258	0.0631736	0	0.0670827	0.0247305	0.0389649	0.0403164	0.0203563	0.0156318	0	0	0.0957173	0.0878992	0.0495663	0.027876	0.0982987	0.036639	0.0757564	0.0300603	0.0338772	0.0634813	0.038476	0	0	0.0369388	0.0569913	0.0315522	0.0434948	0	0.136702	0	0.0467601
IGBP1-AS1	0.105827	0	0.146391	0.259525	0.0290064	0.191423	0.0397746	0.115398	0.0500024	0.0578152	0.0224265	0.0561393	0.0859367	0.141543	0.0315156	0.125956	0.225462	0.050165	0.283582	0.158989	0.133835	0.0370045	0	0.120652	0.0913782	0.11695	0.0380935	0	0.0477409	0.24426	0	0.0417112	0.220628	0.0548234	0.0566776	0.112449	0.0253454	0.166229	0.14393	0.0585017	0.119734	0.110544	0.113702	0.0708179	0.130163	0.212272	0.0818191	0	0.0699676
AC012645.4	0.0720807	0.0436879	0.0934778	0.0757573	0.0296352	0.065191	0.0101592	0.0707399	0.0255432	0.0738356	0.0114563	0.100373	0.102433	0	0.0321988	0.064343	0.115175	0.0256262	0.0241441	0.0203045	0.0683683	0.0189033	0.0297837	0.0308168	0.186718	0.0358456	0.136217	0.0191388	0.0609698	0.0287948	0.00947178	0.0213077	0.187842	0	0.101336	0.0919093	0.0647371	0.0970469	0	0.17931	0.0203883	0.0423526	0.0580835	0.0361765	0.0664926	0.0903642	0.0208982	0.0588926	0.0714844
AC005387.1	0.325899	0.0438948	0.112704	0.399609	0.0893267	0	0	0.0710748	0	0.0445111	0.103595	0.0432209	0	0	0.0970537	0.116366	0.2893	0.0386214	0	0	0.206076	0.227914	0.0448871	0.139332	0.187602	0.0360153	0	0	0.110265	0.0867933	0.0285499	0.0321129	0.283097	0.0422078	0.0872705	0.207775	0.0390261	0.109695	0.0886477	0.0450397	0.184364	0.0425531	0.0437689	0.0726956	0.100211	0	0.125983	0.177514	0.107734
AC138207.4	0.517985	0.530226	0.334382	0.810559	0.57737	0.562169	0.350429	0.805828	0.326325	0.43391	0.534211	0.512926	1.00016	0.38489	0.462772	0.961752	0.429161	1.34228	0.740283	0.376128	0.567733	0.772795	0.513675	0.305116	0.60629	0.442678	0.435059	0.519578	0.443982	1.17717	1.8998	1.25219	0.743927	0.4204	0.490102	0.528381	0.396981	1.02285	0.582374	0.29589	0.416751	0.261518	0.398848	0.600822	0.821156	1.09672	1.49511	0.288412	2.32116
BX640514.2	0.152955	0.370823	0.0317376	0.0643028	0.125772	3.73505	0.120724	0.240176	0.151767	0.175481	0.447309	0.097368	0.248414	0.490984	0.0546606	0.109229	0.456215	0.174012	0.122961	0.0344689	0.522279	0.449264	0.0505608	0.28773	0.237729	0.0811353	0.297312	0.227431	0.144903	0.505114	0.385903	0.343633	0.0318881	0.0475428	0.270329	0.0585094	0.0659386	0.37068	0.324522	0.076099	0.449946	0.11983	0.073952	0.163769	0.470324	0.460207	0.496675	0.099976	0.728111
LINC00539	0.113133	0.124672	0.373459	0.237806	0.228338	0.204638	0.115965	0.309533	0.138495	0.143278	0.353081	0.114574	0.359125	0.192581	0.174582	0.249716	0.197204	0.387585	0.392728	0.23177	0.165836	0.161832	0.110491	0.123118	0.284178	0.136389	0.288765	0.196619	0.0765549	0.334163	0.373007	0.182416	0.235859	0.07992	0.190033	0.236052	0.0591165	0.207706	0.193032	0.076754	0.256	0.257837	0.190615	0.247767	0.145474	0.309445	0.524804	0.134449	0.720778
LINC01232	0.157298	0.209369	0.220791	0.165321	0.172457	0.317999	0.187792	0.219955	0.20985	0.187034	0.235299	0.208609	0.247953	0.198009	0.18462	0.158583	0.275981	0.225884	0.202489	0.208515	0.213556	0.245893	0.221749	0.258451	0.253001	0.179966	0.229815	0.188355	0.177401	0.234921	0.092406	0.280815	0.186473	0.25405	0.222998	0.291021	0.170635	0.203475	0.110742	0.166238	0.209376	0.181223	0.21374	0.262122	0.314864	0.182504	0.243227	0.295676	0.224309
LINC02528	0	0.05393	0	0.0350691	0	0.0301778	0	0	0	0	0	0	0	0.0446284	0	0	0	0	0.0670599	0	0.0316487	0	0	0.0285311	0.0288115	0	0	0.0354386	0.022579	0	0.0175385	0	0	0	0.0804168	0	0	0	0	0	0	0	0	0	0	0	0.0386963	0.0363496	0
LENG8-AS1	1.01112	0.519984	1.28743	2.09319	1.18415	1.37171	0.423211	1.35316	0.792626	1.07968	0.564902	1.12153	1.95318	0.717165	0.917033	1.22532	1.22396	1.14379	1.00579	1.10477	0.58124	1.75172	0.379814	0.903873	1.53449	0.690755	0.860278	0.471862	1.04705	1.52593	1.08709	0.733655	1.77262	0.738095	1.10766	1.05486	0.46231	1.60885	0.987627	0.431919	0.78	1.26023	0.641944	1.74283	1.3567	2.19717	1.15484	0.567439	1.90423
ADAMTS9-AS1	16.9541	5.12067	13.7645	14.7854	9.93198	18.459	15.4386	6.13127	13.5896	14.9802	16.1608	25.7029	12.2281	13.7778	21.6904	12.6908	9.93571	19.9001	13.4904	26.5281	6.79823	19.6177	12.5761	10.2645	7.84943	15.7423	17.0486	10.8428	17.8064	11.8471	14.2421	13.991	29.5065	21.0104	6.8012	16.773	16.0383	16.929	6.61889	19.1735	6.20414	14.733	19.3132	12.0377	3.2166	16.6918	10.6222	15.2114	9.00265
MIR210HG	1.8864	0.612446	1.24776	0.701277	1.32085	1.36339	0.399392	1.33661	0.30359	0.560292	1.61824	0.38018	1.63888	0.440708	0.728592	1.153	1.67602	1.48775	1.67211	0.510498	0.390666	1.23571	0.435681	0.605754	1.60751	0.781071	0.862873	2.40159	0.568571	1.39966	2.11296	0.871765	0.953139	0.691327	0.450002	0.603959	0.627378	1.87434	3.11905	0.457654	1.2955	0.574366	0.896122	1.3285	3.36887	2.0241	3.2863	0.385876	1.69379
DTNB-AS1	0.0923642	0	0.047913	0.145613	0.0379746	0	0.156216	0	0.261848	0	0.0293602	0.0367482	0	0.0617683	0	0.0329797	0	0	0.0618765	0.0520363	0.0876073	0.096891	0	0.236932	0.0797536	0	0	0.0245245	0.0312507	0	0.0242743	0	0.0962805	0	0.111302	0.147216	0.0331817	0.031089	0.075372	0.0765892	0.156754	0	0	0	0	0	0.107116	0.45279	0
AL021707.3	0.145119	0.381143	0.602231	0.495693	0.178992	0.426555	0.163627	0.332312	0.411405	0.267574	0.207583	0.490766	0.500835	0.339667	0.12965	0.259081	0.270526	0.43854	0.291653	0.28615	0.412934	0.494751	0.149907	0.589408	0.657853	0.216502	0.391778	0.154128	0.319148	0.328508	0.30511	0.150144	0.340361	0.281919	0.641198	0.439468	0.234601	0.561725	0.236843	0.240667	0.451522	0.284226	0.146173	0.33989	0.245425	0.473014	0.294518	0.197612	0.215877
LINC02154	0	0.119082	0	0	0	0.677461	0.00692288	0.0401707	0.0174061	0	0	0.0097712	0	0.0328479	0.0109707	0.00876916	0	0.00873136	0.0164527	0.0138362	0.058236	0.0128815	0.0101479	0.0104999	0.106031	0.00814219	0	0.013042	0.00830943	0	0.0129089	0.0217798	0	0	0	0	0	0	0	0.0101824	0	0	0.0296853	0	0.098173	0	0	0.0401317	0.0162374
AC132872.3	0.273568	0.270207	0.504572	1.5654	0.674849	0.98968	0.10282	0.238649	0.129259	0.523094	0.0772982	0.241872	0.296201	0.243931	0.271565	0.282189	0.453314	0.108066	0.305448	0.410996	0.172986	0.382635	0.0753589	0.597792	0.262464	0.201548	0.361071	0.0322835	0.678771	0.501902	0.223679	0.179709	0.728762	0.118101	0.659316	0.368203	0.174718	1.00266	0.272849	0.0756151	0.206347	0.404829	0.0734817	0.305114	0.467333	0.518251	0.387763	0.165567	0.30145
Z82188.2	0.0303482	0.0245253	0	0.0637924	0.0249548	0.0823424	0.0171094	0	0	0.0248697	0	0.0241488	0.0492885	0.0405906	0	0.0216724	0.0969845	0	0	0.0683906	0.0287852	0	0.0250798	0	0.0262047	0.0201228	0	0	0.0205362	0.0161647	0	0.0538273	0.094905	0.0235827	0.0487607	0.0580451	0	0	0	0.025165	0.0343365	0.0237757	0.04891	0	0.055991	0.030437	0	0.132244	0.0401296
ARHGAP27P1-BPTFP1-KPNA2P3	0.365018	0.28481	0.424404	0.720972	0.382946	0.97331	0.131277	0.251171	0.361291	0.474473	0.124032	0.365571	0.347518	0.269357	0.241772	0.211231	0.321792	0.286393	0.379447	0.354559	0.310403	0.46213	0.135223	0.360546	0.396694	0.417294	0.502914	0.0868934	0.272554	0.596678	0.228249	0.186039	0.695387	0.171165	0.455025	0.421295	0.117567	0.584653	0.16434	0.146119	0.313301	0.404296	0.299208	0.252688	0.178036	0.675364	0.145971	0.150831	0.378642
AC074117.1	0.756482	1.12305	0.999939	1.31333	0.594394	0.912234	0.57812	0.645256	0.524234	1.07912	0.744556	0.945286	0.96013	0.659537	0.760955	0.652267	1.27143	0.80883	0.987286	0.839749	1.15335	0.770045	0.426032	0.670798	1.07899	0.731959	0.756399	0.57729	0.762161	1.19984	0.871826	0.715593	0.794399	0.962317	0.675247	0.843117	0.777046	1.06377	0.813938	0.771324	0.836877	0.98336	0.749562	0.67122	1.2854	0.618195	0.903296	0.494459	1.17443
AL031714.1	0.114997	0.137678	0.539094	0.564028	0.245156	0.39291	0.076838	0.181131	0.138857	0.342049	0.0974794	0.15251	0.224812	0.0854491	0.064688	0.188577	0.372037	0.160508	0.174051	0.0911824	0.173712	0.281478	0.0703954	0.324126	0.294212	0.138381	0.156379	0.0248797	0.233451	0.267695	0.118652	0.0679886	0.230867	0.0661935	0.270307	0.279687	0.0612038	0.344063	0.163354	0.10242	0.212031	0.24692	0.116691	0.176711	0.125727	0.39726	0.16794	0.0881574	0.11827
AC092143.3	0	0.110561	0	0.179737	0.084373	0.0618673	0	0	0	0	0.0217444	0.054432	0.0277744	0	0	0.024425	0.218606	0	0.0458263	0	0.0648827	0.107637	0	0.0584913	0.0295331	0.0226787	0	0	0.046289	0.0364356	0	0	0.035653	0	0.0274769	0.0218058	0.0245746	0.092099	0	0.0283613	0	0.0267955	0.110244	0	0	0	0	0	0
LINC01480	0.0999271	0.170481	0	0.116694	0.0730383	0.160668	0.0312977	0.021793	0.141644	0.0454934	0.148233	0.0795144	0.0180324	0.0891013	0.109115	0.0555024	0.0354821	0.0552631	0.111572	0.0625524	0.168499	0.0931774	0.0367021	0.294308	0.124632	0.0809821	0.0719396	0.0294807	0.262963	0.0354834	0.0875397	0.0262572	0.173607	0.0172557	0.330027	0.155731	0.0558423	0.209282	0.0815436	0.0276201	0.100497	0.0869842	0.0984165	0.0445799	0.0955943	0.0222709	0.0386289	0.326577	0.0734078
AC005387.2	0.0869063	0.0702316	0.135245	0.182678	0.142923	0.314398	0	0.0284299	0.0307969	0.142436	0.0276253	0.0691534	0	0	0	0.0310309	0.046288	0.0617942	0.0291101	0.0489614	0	0.182331	0	0.148621	0.150082	0.0288122	0.0938485	0.0230754	0.117616	0.0462898	0.0456798	0.0256903	0.317069	0.0337662	0.0698164	0.138517	0.0312209	0.292519	0	0.0720635	0.0983273	0.102127	0	0.145391	0.0801689	0.0871603	0	0	0.0574583
AC035139.1	0	0	0	0.368033	0	0.0633403	0.0394833	0	0	0	0	0	0	0	0	0	0	0	0	0	0	0	0.0578764	0.119768	0.0604725	0	0	0	0	0	0	0	0	0	0	0.0446501	0	0	0	0	0	0	0	0	0	0	0	0	0.0463034
AC147067.1	0.924599	0.960681	0.342591	0.520586	0.678821	0.686898	0.651576	0.259257	0.468071	0.378844	0.88172	0.183931	0.294965	0.706655	0.295016	0.188651	0.49246	0.469593	0.641528	0.186037	0.43849	0.658156	0.600355	0.903534	0.712823	0.131372	0.534888	0.350714	0.245796	0.809071	0.59013	0.663777	0.481901	0.46188	1.98959	0.48421	0.379612	0.466818	1.23954	0.16429	0.859302	0.672618	0.425745	0.530339	0.243691	0.861066	0.229772	0.251811	0.742293
TMEM246-AS1	5.18002	0.0718649	0.184521	3.73853	2.70556	1.26673	5.17639	0.0581822	5.42026	6.63154	0.678426	4.44029	0.0902668	2.61668	14.0227	1.85752	3.17342	6.43378	0.893612	8.69236	1.87673	1.93568	3.03144	2.49027	0.921432	9.89131	5.8819	1.62923	7.9432	0.592078	0.10517	2.33961	17.4967	7.06577	0.928721	9.72323	8.32219	2.76873	0.435405	7.94542	0.679144	4.16268	13.2211	2.99033	0.0820333	1.29322	0.10313	4.48052	0.0734931
CACTIN-AS1	0.0799556	0.0242305	0.0725834	0.199581	0.287638	0.207901	0.0732494	0.0196171	0.0850014	0.0573316	0.0826015	0.0715754	0.0973919	0.0802051	0.0714331	0.0499609	0.149051	0.085278	0.0267819	0.0563069	0.0473986	0.07339	0.0743347	0.14528	0.0949288	0.125912	0.0431713	0.058382	0.0946832	0.0851751	0.0367731	0.0768157	0.0208364	0.038832	0.104378	0.114694	0.0718097	0.121106	0.0489347	0.0828749	0.113079	0.109619	0.048322	0.0668815	0.0860499	0.11026	0.0347721	0.0435512	0.0991178
AC004264.1	0.0481597	1.14812	0	0.12654	0.198004	1.48092	0.244359	0.220565	0.546122	0.47359	0.107161	0.0574827	0.058662	0.322066	0.0860526	0.240743	0.282159	0.0856091	0.0322631	0.189926	0.479633	0.3789	0.0596987	0.370617	0.561389	0.031933	0.0520067	0.115086	0.374772	0.65412	1.45554	0.313202	0.0502017	0.112271	0.522304	0.15352	0.207615	0.113471	0.255448	0.0599016	0.599375	1.05643	0.0970193	0.0805695	0.11847	0.434704	0.418885	0.209857	0.413931
AL513320.1	0.64551	0.0248408	0.861048	1.03381	0.202206	0.278005	0.155965	0.522891	0.261427	0.428223	0.234504	0.440269	0.249612	0.0411126	0.439394	0.241462	0.229208	0.240421	0.144146	0.346351	0.174933	0.548166	0.203219	0.367968	0.345043	0.36687	0.265552	0.261175	0.416006	0.261961	0.226196	0.109039	0.961257	0.286633	0.197551	0.313555	0.19877	0.248312	0.200669	0.305864	0.139113	0.240815	0.322004	0.452536	0.0756148	0.616568	0.427775	0.0334861	0.467426
AC003070.1	0.376531	0.101429	0.477453	1.09927	0.275212	0.794595	0.141518	0.218979	0.23721	0.137137	0.132988	0.632519	0.305762	0.111913	0.224264	0.149383	0.311963	0.0594955	0.280272	0.14142	0.515867	0.526646	0.0691477	0.321958	0.469621	0.499328	0.180715	0.044434	0.481274	0.289691	0.153932	0.0494693	0.436106	0.227571	0.302487	0.800184	0.0901786	0.22531	0.3414	0.104074	0.284009	0.262209	0.269701	0.167979	0.102916	0.377631	0.194074	0.136729	0.193623
IRF1-AS1	0.630513	0.434605	1.03619	0.793538	0.594702	0.610979	0.336048	0.485322	0.437481	0.510179	0.678747	0.562848	0.617421	0.368504	0.4639	0.548641	0.499503	0.693205	0.74185	0.483576	0.472402	0.892077	0.367804	0.672779	0.81893	0.360103	0.752401	0.735777	0.381841	0.709772	0.609908	0.405662	0.613063	0.387022	0.651246	0.552301	0.315973	0.708012	0.661523	0.391022	0.542524	0.713963	0.407742	0.696718	0.570228	0.775832	0.67284	0.334777	0.600776
CAPN10-DT	0.219873	0.0695293	0.287622	0.482271	0.161145	0.220472	0.080842	0.318984	0.176158	0.176264	0.273491	0.266241	0.298873	0.102288	0.1153	0.249178	0.386968	0.224313	0.284988	0.285445	0.0952072	0.36603	0.126402	0.224789	0.189853	0.212346	0.27873	0.109146	0.181129	0.336064	4.10273	0.268464	0.443444	0.111428	0.107517	0.170653	0.0583831	0.424738	0.195025	0.114941	0.194688	0.179744	0.146363	0.111951	0.208706	0.450619	0.509979	0.0833134	0.492992
AC004585.1	0.0319189	0.232151	0.0165576	0.0838673	0.0131231	0.14434	0.179949	0.0417668	0.124422	0.0784704	0.142047	0	0.0259197	0.106728	0.0570332	0.011397	0.0850031	0.079435	0.0106915	0.035965	0.348162	0.0502248	0.0791331	0.0682317	0.0964632	0.0105821	0.0689371	0.0593257	0.0647969	0.0425031	0.00838862	0.018871	0.0499083	0.0496064	0.333347	0.132273	0.0458671	0.0429744	0.0651169	0	0.144454	0.212552	0.038581	0.0640789	0.0196295	0.0160061	0.0370167	0.330333	0
AC132192.2	0.650093	0.121237	0.760927	0.700771	0.205599	0.256288	0.122167	0.479863	0.23628	0.327838	0.275531	0.305071	0.636196	0.156063	0.446768	0.57138	0.568209	0.497802	0.580679	0.244167	0.268779	0.69944	0.137753	0.142531	0.474975	0.221053	0.558018	0.345225	0.33839	0.426173	0.700928	0.275941	1.04255	0.323826	0.0937378	0.414463	0.14372	0.639614	0.163229	0.221154	0.150877	0.156708	0.429828	0.256558	0.389545	0.718864	0.637933	0.18159	0.85962
MIR155HG	0.167295	0.434558	0.0867825	0.200946	0.186693	0.50795	0.464841	0.203274	0.372643	0.509207	0.326669	0.152138	0.0485184	0.639302	0.149463	0.213337	0.140021	0.220914	0.168111	0.188502	0.35136	0.363523	0.197503	0.306531	0.268271	0.103004	0.206467	0.171335	0.274928	0.120932	0.150743	0.155426	0.274038	0.0928571	0.39359	0.358066	0.120201	0.233284	0.273035	0.0495436	0.62192	0.355744	0.182954	0.223903	0.0881858	0.359536	0.124723	0.481655	0.0948061
AF111169.3	0.0601239	0.0647839	0.145547	0.231699	0.115357	0.0906284	0.033896	0.039337	0.0426121	0.114964	0.0254825	0.0797367	0.0488236	0.0536102	0.0179051	0.100184	0.0213488	0.0712512	0.013426	0.0677454	0.0760365	0.0840941	0.0496863	0.137093	0.190355	0.0531546	0.151496	0.0425709	0.135616	0.0853983	0.0316024	0.0592439	0.0626731	0.0155735	0.128802	0.102218	0.0287992	0.148406	0.0981258	0	0.158725	0.125607	0.113047	0.0670568	0.0739503	0.180899	0.162695	0	0.0530013
LINC02724	0.0408534	0.165074	0.245831	0.0429372	0.154528	0.0886764	0.0690957	0.0374206	0.0636996	0.0736526	0.202586	0.0195048	0.126065	0.152995	0.0656979	0.0933579	0.00870374	0.185911	0.180632	0.064445	0.0929985	0.162851	0.0405135	0.0838375	0.310425	0.0162531	0.114704	0.143186	0.0718766	0.230657	0.146019	0.101444	0.0766541	0.0380952	0.0918951	0.114602	0.0352236	0.0880057	0.153353	0.0203256	0.101689	0.0256046	0.0592564	0.235111	0.241192	0.155697	0.208464	0.080109	0.135051
AL035446.1	0.0422062	0.238757	0.0875761	0	0.173526	0.114516	0.0713836	0.110456	0.149566	0.103761	0.0536651	0.0671689	0.068547	0	0	0.0602808	0.674396	0.150052	0.169648	0.0951127	0.240195	0.398472	0	0.288712	0.145775	0.0559708	0.0455776	0.112066	0.228482	0.0899227	0.0221845	0.0998122	0.131987	0.163986	0.169532	0.16145	0.0606499	0.2273	0.0344415	0.104993	0.0477528	0.0661311	0.0340103	0.254194	0.181693	0	0	0.551744	0
AL121992.3	3.70231	0.178624	0.286647	4.12346	0.863319	0.999532	2.71031	0.108461	3.95553	6.3849	0.105391	7.69482	0	2.06942	5.03557	1.69683	3.76726	2.47534	0.666335	4.98105	1.10066	0.985432	5.34286	3.16571	0.190855	5.27614	3.52068	0.117378	3.06618	0.235462	0.0871349	1.30679	4.2625	6.87035	0.665879	3.91049	4.1291	1.37636	0.135277	6.59818	0.375121	2.46759	5.29882	0.443738	0.0679659	0.720458	0.0640838	2.3477	0.0730683
AC091185.1	0.108633	0.351158	1.01434	0.456696	0.0595511	0.261999	0.0408293	0.165841	0	0.296741	0.138127	0.172884	0.17643	0.145296	0	0.181013	0.424307	0.205981	0.169809	0.163205	0.17173	0.113957	0.0299247	0.309627	0.250136	0.192082	0.234621	0.0384589	0.171524	0.096437	0.0951663	0.0856343	0.264224	0.0844155	0.116361	0.0692583	0.0260174	0.219389	0.0295492	0.0900793	0.286788	0.0851062	0.0291793	0.0726956	0.111346	0.217901	0.125983	0	0.0957638
LINC02604	1.46688	0.345749	1.49303	2.23663	1.26101	0.748763	0.291322	0.966997	0.311102	0.965301	0.367374	0.968269	1.38519	0.401305	0.714829	1.19831	1.36133	1.37883	0.707237	0.795108	0.532289	1.24733	0.23418	0.840933	1.40573	0.659474	1.15204	0.27441	0.67302	1.45017	0.87032	0.387632	1.5117	0.479262	0.571354	0.637636	0.455112	2.23304	0.698259	0.488381	0.609795	0.718246	0.676084	1.12291	0.744919	2.18445	1.26298	0.230014	0.958807
AL158835.2	0.0637313	0	0.46284	0.33491	0.20962	0	0.215579	0.208486	0.0451688	0.104453	0.0405171	0.253563	0.362271	0.0852402	0.170814	0.22756	0.135778	0.31721	0.384253	0.14362	0.120898	0.534838	0.316005	0.381461	0.44024	0.338064	0.550578	0.0676878	0.129378	0.373404	0.267988	0.113037	0.797202	0.346666	0.307192	0.325052	0.0915814	0.386125	0.0520067	0.15854	0	0.149787	0.154067	0.426481	0.274356	0.191753	0.07391	0.208283	0.21068
APCDD1L-DT	0.406384	0.0750654	0.911492	1.52947	1.19025	0.780586	1.10626	0.293737	0.611699	1.80467	0.378925	1.97409	0.933439	0.398593	1.22751	1.00329	1.83466	1.48606	1.09157	1.68768	0.312034	3.54033	1.11625	1.42965	0.364267	1.38065	1.11592	0.914607	0.277612	0.834902	0.748631	1.21046	0.87547	1.27218	0.665376	1.34232	1.35982	1.19068	0.868532	0.972419	0.9152	1.03092	1.29116	1.12922	0.0642649	1.5643	0.439869	0.961308	1.58138
AL445228.3	0.0200834	0.03246	0.0208361	0.105539	0.132113	0.108983	0	0.0525595	0.0142339	0	0.025536	0	0.0163087	0	0.0358854	0.014342	0.0641809	0.0285604	0.053817	0.0226292	0	0.0421354	0.0165969	0.0686904	0.0346827	0.0266332	0	0.0319953	0.0407703	0.128367	0.1689	0.0949893	0.0209349	0.0156062	0.0968043	0.0384122	0	0.0811187	0.0163887	0.0333066	0	0.0157339	0.0323669	0.107516	0.111158	0.120853	0.2562	0.0218785	0.0929472
AC116345.3	3.19366	0.137648	1.72295	2.95377	1.01542	0.731729	3.86505	0.668641	3.4103	2.23329	2.13865	4.77759	2.07473	0.740394	3.76629	2.00699	2.85769	2.96722	1.62602	4.51012	0.727004	2.3228	2.63924	1.92976	1.13982	5.11048	2.48312	1.7638	3.88998	0.793833	2.08154	1.43499	9.14386	2.87878	0.410502	1.92751	5.87426	2.4939	1.49418	4.90802	0.385425	3.06913	4.25485	1.11132	0.602308	1.32391	0.938278	3.06163	1.63289
IFNG-AS1	0.0179947	0.0581683	0	0.0567377	0.00739835	0.00813737	0.0253622	0	0.0382606	0.0368657	0.0514806	0	0	0.0601696	0	0.00642522	0.0383374	0.0191925	0.036165	0	0.179213	0.0377533	0.0669187	0.100013	0	0	0.00971608	0.00477796	0.103502	0.0095847	0	0.0106388	0.0468942	0.00699159	0.0289122	0.0172087	0.0193937	0.0181706	0	0	0.0203595	0.0281952	0.036251	0.0180627	0	0	0	0.068611	0
AL158834.2	0.103441	0.111459	0.178864	0.326153	0.0283526	0.109146	0.077756	0	0.0977503	0.0706399	0.0328813	0.0274369	0.0979993	0.0461173	0.0308051	0.0615581	0.018365	0.0612927	0.0115495	0.0777026	0.0327046	0.0904258	0.0284946	0.0737075	0.0446591	0.0342941	0.0744695	0.036621	0.0583308	0.0642797	0.0362473	0.0407709	0.089856	0.0267937	0.0830998	0.0879312	0.012387	0.127664	0.0844112	0.10007	0.0975293	0.0810389	0.0972467	0.0461476	0.0318073	0.0691624	0.0199937	0.0187812	0.0227968
AC034236.2	1.22317	0.441456	1.04724	1.0609	0.771427	0.472574	0.334749	1.33638	0.319829	0.350339	1.17776	0.680367	1.9769	0.412965	0.594137	0.831088	0.923461	0.911944	0.612578	0.6958	0.428024	1.75649	0.382739	0.568637	0.933117	0.543316	1.05157	0.851352	0.482153	1.50542	1.49183	0.807409	0.940798	0.618278	0.591488	0.635972	0.375427	0.9833	0.814017	0.413582	0.591185	0.595426	0.775118	1.57348	0.942109	1.67932	1.19817	0.284611	1.68021
AC243829.4	0	0.0181137	0	0.0117788	0.00921541	0.0101359	0.00631825	0	0.0158859	0	0.0284997	0	0.0182015	0.0149895	0	0	0	0.00796877	0.00750788	0	0.01063	0	0.00926158	0	0.019354	0	0.0242048	0.0178543	0.00758369	0.00596937	0.00589072	0.00662587	0.0233647	0.00870875	0.00900329	0.0214352	0.0161046	0.0150889	0	0	0.0253599	0	0	0	0	0	0	0	0
AC244034.2	0	0.060711	0.077941	0.0394786	0.061774	0.0679446	0.0847067	0.172032	0	0.0615635	0	0.0298895	0	0.10048	0	0.0536487	0.200066	0	0	0.0423242	0.0712562	0	0	0.064237	0	0.0996258	0.0405632	0.0398946	0	0	0.0987187	0.0888309	0	0.0583777	0	0.0957915	0	0	0.0306523	0	0	0.117711	0	0.0251364	0.0462008	0.0376725	0.0435619	0	0.0496692
ZNNT1	1.53632	0.650855	1.86072	0.768219	0.712337	1.23033	0.72877	0.442802	0.690723	1.10923	1.1144	0.710873	1.12116	0.380186	0.828374	1.02946	0.901183	0.81809	0.992938	0.80834	0.70613	0.809357	0.939626	1.04166	1.33825	0.709036	1.03781	0.833817	0.403018	0.65969	1.01741	0.588194	0.64905	0.809911	1.14178	0.944953	0.734272	1.15268	0.530192	0.780071	0.811679	1.02332	0.747155	0.529893	0.907351	1.15391	1.20872	0.420253	1.48558
AC097468.3	4.90563	1.89749	2.436	4.49485	1.93071	2.76822	4.16029	1.70081	4.07114	5.87547	1.35946	5.80525	1.15763	2.6918	3.37134	2.42531	3.52845	2.95149	1.93812	3.68499	4.09622	1.62739	4.29656	3.94367	1.8464	4.19799	2.94306	1.93712	3.43305	1.11664	1.41047	1.85917	3.4965	4.46366	3.0315	3.87604	4.51882	2.879	1.47124	3.19861	2.98863	3.18626	3.68273	1.17843	1.54712	1.9764	2.28537	3.06031	0.803912
AL138921.1	0.158198	0.0365271	0.234468	0.261277	0.16725	0.122638	0.191116	0.0739312	0.144156	0.1852	0.114942	0.179832	0.275282	0.0604541	0.141336	0.129112	0.361113	0.257111	0.1514	0.178252	0.0643075	0.189659	0.168088	0.077297	0.175627	0.0899105	0.463696	0.180021	0.10705	0.385201	0.392004	0.120252	0.329812	0.245863	0.145245	0.100858	0.211092	0.380344	0.147537	0.149919	0.0511395	0.0885265	0.0546335	0.317592	0.166782	0.385319	0.183464	0.0492396	0.47814
DOCK8-AS1	2.47674	0.757192	0.577813	13.6282	1.79412	2.07408	13.5235	0.985986	6.58028	10.7871	0.541524	17.8519	0.579959	3.43531	15.0326	2.45652	8.40355	6.8952	0.706703	10.2104	2.26218	3.81471	13.5748	6.82954	0.735493	13.4942	9.91295	0.814202	13.4078	0.715445	1.01253	4.42774	22.5664	19.022	1.21593	8.75987	23.9342	0.463139	0.673698	15.4899	0.822876	8.18233	12.2335	1.83717	1.30556	1.41285	1.05622	16.1459	1.2996
AC011374.2	1.12681	0.469991	0.641087	0.725851	0.358665	0.558864	0.655752	0.309162	0.77285	0.476591	0.647042	0.752011	0.501787	0.680625	0.61701	0.830637	0.774401	0.465219	0.511364	0.901039	0.655056	0.762602	0.781001	1.02565	0.564946	0.65074	0.824297	0.694893	0.393545	0.290411	0.649591	0.45129	0.947246	0.790874	1.22643	0.811086	0.809607	0.538324	0.74154	0.572672	0.411255	0.996681	0.820126	0.413508	0.223538	0.692643	0.505848	0.950343	0.336448
MANCR	0.00995802	0.0402369	0.0103313	0.0104659	0	0.0360248	0.0392982	0	0.0141152	0	0.0063308	0.00792383	0	0	0.0177932	0	0.0212154	0.00708059	0.00667106	0	0.0566709	0	0.0164586	0.0170295	0	0.0264112	0.0107535	0	0.0673843	0	0	0	0.0207605	0.0309524	0	0	0.0214644	0.00670356	0	0	0.0112667	0.0078014	0.0080243	0	0.00612401	0.00998712	0	0.0325443	0
TMPO-AS1	0.330332	0.727212	0.324987	0.239435	0.524518	0.283305	0.256871	0.480692	0.230082	0.228695	0.39105	0.294577	0.707614	0.312319	0.23915	0.475862	0.624896	0.388768	0.431145	0.186103	0.259299	0.633298	0.202386	0.209406	0.447518	0.268125	0.313667	0.356888	0.258216	0.609751	0.580761	0.474777	0.498697	0.234563	0.219619	0.20697	0.212789	0.5521	0.311389	0.188906	0.257754	0.240944	0.380921	0.548823	0.469343	0.616899	0.508585	0.210951	0.798288
LINC01089	1.30486	0.366455	1.91543	3.04434	0.974032	1.17176	0.560859	1.23215	0.613255	0.822831	0.588341	1.30709	2.91956	0.420837	1.08309	1.25235	1.4935	1.20089	1.16863	1.07924	0.535439	2.06292	0.477984	0.708216	1.67807	0.978723	1.3891	0.45704	1.07084	1.45165	1.95543	1.31585	2.48884	0.755082	0.420048	1.00891	0.458793	1.7755	0.951526	0.610063	0.732933	1.09114	0.909783	1.61633	1.76429	2.38995	3.32165	0.509115	2.05581
AC005224.3	0.173602	0.233822	0.384232	0.145966	0.371149	0.136074	0.189218	0.514905	0.057418	0.0569053	0.419396	0.12893	0.31954	0.108356	0.072379	0.239682	0.517799	0.131668	0.798589	0.091284	0.142706	0.16997	0.0956432	0.128649	0.289807	0.168827	0.149976	0.319591	0.0156632	0.240415	1.72157	0.294225	0.108578	0.0809408	0.139464	0.177087	0.116417	0.21815	0.339995	0.0383873	0.0392833	0.172273	0.139891	0.154896	1.15303	0.232146	0.523454	0.0378239	1.01004
AC092119.2	0.166702	0.0414513	0.226165	0.539091	0.0210885	0.289938	0.0289173	0.151016	0.0817946	0.147117	0.0652187	0.234686	0.156196	0.0171509	0.183302	0.238091	0.259536	0.12765	0.214763	0.101141	0.0973022	0.107613	0.0635825	0.131576	0.132869	0.187057	0.373883	0.0136193	0.138836	0.116112	0.0404409	0.0227439	0.548043	0.129539	0.0721109	0.261612	0.0276402	0.250338	0.0523206	0.148864	0.130576	0.0803685	0.0929979	0.0514866	0.0788605	0.527288	0.0446137	0.0279388	0.127171
AL162586.1	0.59562	0.433204	0.856293	1.83329	0.587719	0.777251	0.297416	0.367425	0.500536	0.76701	0.384074	0.947897	0.70478	0.398319	0.4029	0.516491	0.75231	0.611067	0.541523	0.460198	0.548803	0.535552	0.351585	0.953106	0.874308	0.598043	0.56969	0.284668	0.627601	0.707016	0.254929	0.196193	0.72731	0.416555	0.704068	0.82999	0.391269	1.23725	0.444383	0.317503	0.760538	0.639944	0.651372	0.535237	0.381994	0.981378	0.384845	0.203927	0.399421
DCST1-AS1	0.232596	0.357139	0.289577	0.48892	0.306015	0.210364	0.131131	0.228269	0.263759	0.152486	0.310533	0.296131	0.415535	0.373315	0.207804	0.232543	0.470764	0.215002	0.202567	0.288289	0.242678	0.365993	0.326769	0.357992	0.46193	0.169649	0.200941	0.321146	0.157394	0.396448	0.317869	0.343787	0.29095	0.180744	0.467142	0.222436	0.334238	0.172237	0.512474	0.0578612	0.184214	0.200445	0.318629	0.21791	0.586475	0.373241	0.107898	0.228048	0.384453
AL135999.1	0.25351	0.142932	0.348644	0.848894	0.271478	0.479886	0.0997126	0.131148	0.171316	0.256059	0.123688	0.300241	0.1915	0.13405	0.226489	0.143146	0.370533	0.125761	0.154033	0.292289	0.139799	0.197905	0.146163	0.201644	0.218898	0.18373	0.261028	0.109578	0.303198	0.207255	0.123954	0.0801683	0.491645	0.137439	0.236812	0.383387	0.101663	0.388943	0.144329	0.0879961	0.126737	0.157038	0.175778	0.189372	0.15953	0.319292	0.129907	0.0834932	0.226077
AC087741.1	0.668171	0.11463	0.38727	1.3692	0.432786	0.705585	0.0610287	0.192937	0.174608	0.617907	0.225447	0.288117	0.40012	0.254622	0.146736	0.170603	0.481135	0.217643	0.255068	0.475276	0.279703	0.57953	0.07095	0.255343	0.483473	0.348987	0.225735	0.0951487	0.280378	0.443377	0.204052	0.0948966	0.902728	0.194344	0.206914	0.326036	0.048276	0.844319	0.201041	0.145478	0.185827	0.318758	0.234619	0.227312	0.119372	0.512888	0.359305	0.0609967	0.185096
AC124319.1	0.117117	0.283938	0.243014	0.492364	0.240758	0.423691	0	0.191565	0.0830055	0.263931	0.0372286	0.0465965	0.142657	0.0391609	0.0261584	0.229999	0.218327	0.0416378	0.0392295	0.0989726	0.333256	0.0921429	0.0483928	0.125178	0.126409	0.0582422	0.0632364	0.0155485	0.158503	0.171549	0.0307797	0	0.152604	0.0455042	0.14113	0.112001	0.0210371	0.197103	0.0716784	0	0.0993813	0.0458765	0.070781	0.0391866	0.180063	0.11746	0.135822	0.0318964	0
AC022973.5	0.0625498	0.168495	0.173051	0.175308	0.0514334	0.226284	0.0587728	0.068207	0.0591086	0.102516	0	0.0497724	0.0338623	0.0557733	0.0186275	0.0893365	0.222102	0.0741261	0.0838066	0	0.0791045	0.0437436	0.0344607	0.0891402	0.072013	0.0276497	0.0450309	0	0.0987617	0.0999495	0.0438367	0.0616343	0.0652019	0.0810094	0.117249	0.0398783	0.0449418	0.0982507	0.0340283	0	0.0471799	0.130676	0.0504035	0.0697624	0.141046	0.23002	0.1209	0.0454271	0.0827098
AC005253.1	0.219763	0.154432	0.505565	0.522199	0.180707	0.483931	0.0861883	0.200047	0.155754	0.211411	0.145789	0.258505	0.225013	0.204474	0.11951	0.307052	0.366418	0.210613	0.288046	0.107661	0.199382	0.290673	0.110547	0.220592	0.321764	0.158388	0.216682	0.0811847	0.168107	0.315538	0.396759	0.203365	0.348602	0.148497	0.383798	0.426418	0.082382	0.424525	0.18713	0.0554611	0.162159	0.209597	0.200186	0.249367	0.3937	0.440811	0.243781	0.0624538	0.303228
LINC01485	0.540624	0.0168036	0.884476	1.07084	0.418898	0.338504	0.750246	0.176856	0.353687	1.21833	0.852644	0.95965	0.548767	0.194676	1.16105	1.04685	0.952442	1.63373	0.222877	1.54632	0.325419	1.01427	1.00524	1.03121	0.386018	2.58511	0.875715	0.684607	2.8563	0.54269	0.666692	0.903561	1.86404	1.12297	0.0751694	0.855052	1.15037	0.811864	0.152711	1.15521	0.329362	1.27877	0.862907	0.751386	0.0703312	0.948858	0.916339	0.645577	0.859218
WAKMAR2	0.0795082	0.170081	0.077636	0.167127	0.192288	0.194576	0.0870119	0.0458996	0.205514	0.0651552	0.107041	0.0967607	0.0835542	0.306514	0.100282	0.106877	0.303907	0.182904	0.122194	0.142285	0.150827	0.186435	0.0579755	0.17596	0.181728	0.114741	0.0959606	0.0521566	0.0854501	0.0871896	0.0983323	0.110604	0.0585031	0.112664	0.172833	0.280286	0.107532	0.160571	0.0686976	0.0891979	0.137581	0.2345	0.0942188	0.13145	0.0719062	0.178244	0.0867827	0.127375	0.0680279
AL137186.1	0	0	0.041325	0	0	0.252174	0.0449122	0	0.254074	0.0326415	0	0.0316953	0.0646912	0	0	0	0	0	0.0533685	0	0.0377806	0.0835685	0.0329172	0.102177	0.0343937	0.0528224	0	0	0	0	0.0837463	0.0470989	0	0	0.127997	0.101579	0.0572383	0.134071	0	0	0.0450667	0.0936168	0.0641944	0.0266551	0	0	0.0461937	0.130177	0
AC109460.1	0.0905519	0.0836317	0.147629	0.42147	0.117007	0.24569	0.0656362	0.152344	0.110019	0.0954068	0.156257	0.102935	0.0945419	0.0519054	0.0693428	0.0646652	0.206699	0.0919805	0.112659	0.160334	0.134967	0.18998	0.0534515	0.0884889	0.167547	0.120083	0.167632	0.130521	0.131304	0.130914	0.149588	0.0764799	0.242721	0.100522	0.114314	0.189687	0.0650612	0.0957911	0.0633369	0.0965397	0.087816	0.0810754	0.0833919	0.0519395	0.167064	0.207581	0.180024	0.112738	0.153948
LINC01843	0.414513	0.125617	0.125431	0.399351	0.482864	0.890369	1.23661	0.180801	1.01599	0.863363	0.46117	0.948283	0.126227	0.924013	0.848672	0.357682	1.10389	0.71228	0.208267	0.700586	1.03206	0.887774	0.65656	0.70887	0.208786	1.78652	0.671436	0.3577	1.34403	0.248384	0.0817038	0.755624	3.07863	1.66421	0.541125	1.02405	1.38985	0.255789	0.253691	1.60401	0.371281	0.933631	1.02989	0.312059	0.180567	0.259828	0.100149	1.29824	0.239799
SNHG20	1.14667	0.589693	1.39959	1.30183	1.26558	1.16462	0.753626	1.17549	0.85615	0.879373	0.978492	0.80021	1.5984	1.05798	0.761488	1.47133	1.35865	1.32546	1.64316	0.849837	0.860788	1.27363	1.07429	0.880859	1.31839	1.03273	1.42368	0.765232	0.854773	1.39136	1.21188	1.17823	1.09302	0.624209	0.921183	1.19627	0.801851	1.91122	0.985758	0.691513	0.957414	1.48922	0.830121	1.07099	0.76175	2.3431	1.80627	0.654643	1.86896
ASB16-AS1	2.12179	1.51369	2.74962	2.4669	2.41574	2.61487	1.31889	3.24933	1.87285	2.08906	1.6108	1.9481	3.04206	1.67362	2.24975	2.28115	2.39268	2.07789	1.98895	1.98791	2.3295	2.54374	1.33596	2.08674	3.29509	1.85523	2.67735	1.57663	1.59356	2.71981	1.6545	1.86557	2.13883	1.84808	2.57242	2.21492	1.81487	2.52185	1.75047	1.71429	2.45338	2.42947	2.28595	2.6525	2.62406	2.92306	2.45165	1.09222	2.54358
LINC01374	0.138212	0.0744624	0.0955951	0.145262	0.113649	0.0833345	0.0259733	0.180855	0.0653043	0.0755081	0.0292895	0.0733193	0.0374118	0.123239	0.0411601	0.197401	0.098153	0.0655167	0.123455	0.0519109	0.21849	0.144986	0.0761458	0.236361	0.198903	0.0916437	0.099502	0.0489309	0.0623508	0.0490783	0.121079	0.0544758	0.0960485	0	0.111033	0.0293722	0.0331017	0.0930422	0	0.0764046	0	0.252653	0	0.0924899	0.0283328	0.184822	0.0534289	0.150566	0.121839
TSPOAP1-AS1	0.0637136	0.0815241	0.0881355	0.18973	0.187732	0.168069	0.0778262	0.0382118	0.116654	0.0870198	0.121518	0.109847	0.047427	0.0497096	0.0996141	0.0644574	0.130085	0.0830558	0.039126	0.0538426	0.110792	0.089115	0.100918	0.136198	0.0871066	0.0704103	0.108938	0.0563908	0.0718566	0.0707008	0.0474431	0.0753373	0.121761	0.0660134	0.157819	0.125246	0.0419631	0.128673	0.00866537	0.0792478	0.0600722	0.0998302	0.0855688	0.0532953	0.0293871	0.0692248	0.0554171	0.0809766	0.0807383
AC027601.2	0.0763757	0.0514346	0.0792383	0.245274	0.0593132	0.130476	0.019137	0.0388656	0.0421014	0.114745	0.0188828	0.0270107	0.0585753	0.0283756	0.0379082	0.0303009	0.0949182	0.0331873	0.0369529	0.0382477	0.0442702	0.0578637	0.0315584	0.0725624	0.0622842	0.0647092	0.0412384	0.00901302	0.0832658	0.0519809	0.0490658	0.0326117	0.0884601	0.0362691	0.0784002	0.0865652	0.0152432	0.0971169	0.0242375	0.0140736	0.0480071	0.0698075	0.0444489	0.0653067	0.0234849	0.106387	0.0246039	0.0277341	0.0448853
AP001486.2	1.16668	1.69528	1.46258	0.958945	0.928592	0.88607	1.31337	0.941918	0.935532	1.20428	1.46679	1.10689	1.67314	0.980271	1.1225	1.23371	1.07151	1.05025	1.6283	1.15025	0.812213	0.945355	0.970326	1.17984	1.24633	0.922352	1.34468	1.18351	0.657896	0.709058	1.01419	1.04349	0.697727	1.35989	1.37284	1.37796	1.12036	1.43485	0.762859	0.911611	1.00693	1.30657	1.68138	1.05598	0.972751	1.27885	1.00609	0.888046	0.902386
AC074011.1	0	0.0265937	0	0.0691725	0.0270594	0.0892869	0.0927619	0.107652	0.139938	0.0809015	0.0418421	0.0261855	0	0.308097	0	0.117501	0.0350546	0	0.0661365	0.0370792	0.0624258	0.172603	0.0271949	0.112553	0.142074	0	0.0710729	0.104852	0.0668044	0.140224	0.190267	0.0778226	0.034303	0.0255717	0.237929	0.146861	0.0472881	0.132917	0.0268537	0.0272874	0.0372324	0.154685	0.0795524	0.0440428	0.182139	0.0660078	0.152654	0.107547	0.087028
ARNILA	0.285364	0.1452	0.646945	0.233271	0.391082	0.229412	0.083419	0.297343	0.0973789	0.268494	0.282209	0.151381	0.411964	0.155496	0.302159	0.377379	0.247688	0.270542	0.396502	0.107179	0.17042	0.288263	0.139748	0.234967	0.428923	0.252286	0.262506	0.246954	0.100127	0.292733	0.488868	0.206204	0.165258	0.246387	0.118869	0.323435	0.129095	0.412664	0.232866	0.210335	0.191328	0.306363	0.28105	0.233398	0.149495	0.381597	0.392225	0.0575687	0.356375
AC084036.1	3.87657	0.973289	2.0695	2.92717	0.588009	1.80408	1.93087	1.0096	2.58743	2.59076	1.02888	1.55731	1.40589	1.66118	2.82449	2.15017	2.28525	1.01693	2.14315	2.67168	3.14144	2.80316	3.51462	3.21817	0.779952	2.81997	2.15408	1.57894	1.06966	0.902103	0.890217	1.44634	1.64776	1.66704	3.44684	2.35151	2.4608	2.60964	0.82924	1.40439	1.70331	2.62422	2.18362	0.906692	0.67123	3.81241	1.44037	2.17304	1.11976
AC012073.1	0.44865	0.529906	0.572881	0.308311	0.227025	0.468192	0.175109	0.349986	0.110068	0.296955	0.449784	0.274616	0.406363	0.253874	0.184998	0.308068	0.569828	0.31901	0.254319	0.116659	0.605581	0.235319	0.185382	0.33936	0.476794	0.228834	0.316781	0.320723	0.151797	0.284924	0.3628	0.193836	0.143899	0.375451	0.304974	0.242029	0.173575	0.487884	0.2253	0.300481	0.0976173	0.20278	0.292003	0.184757	0.360808	0.449961	0.58034	0.0939907	0.308034
AC027020.2	0.592229	0.168156	1.31188	1.21123	0.348782	0.304002	0.0541428	0.219918	0.0623931	0.413177	0.44774	0.420305	0.155974	0.0428163	0.471903	0.171456	0.39216	0.637342	0.621925	0.26151	0.136636	0.486929	0.15873	0.328472	0.428446	0.127358	0.440762	0.301747	0.514479	0.613838	0.290255	0.1798	0.542258	0.36692	0.450051	0.688815	0.0517517	1.13677	0.483277	0.305267	0.488961	0.194366	0.509471	0.3374	0.123044	0.43343	0.157782	0.148213	0.349223
AL096865.1	0.020625	0.0500031	0.0855922	0.0867082	0.0508786	0.279804	0.0348833	0.0134942	0.102324	0	0.078674	0.0820591	0.0669941	0.165515	0.0368532	0.0441864	0.109853	0	0	0.0232395	0.234753	0.0216359	0	0.0352715	0.142472	0.0273514	0.0222726	0.0109527	0.0418699	0.0439428	0.0650457	0.0121939	0.128997	0.0160271	0.132553	0.0657469	0.133371	0.069422	0.0168306	0.0342049	0.0700065	0.0484747	0.0166199	0.0414059	0.240997	0.0620559	0.0239191	0.112343	0
GUSBP11	0.157626	0.0188714	0.0938803	0.46325	0.10081	0.271918	0.077345	0.0362861	0.134472	0.253557	0.0334034	0.306598	0.0331851	0.058562	0.179942	0.0437749	0.130596	0.182647	0.0684421	0.328901	0.107978	0.153103	0.0916656	0.139772	0.0579705	0.298064	0.18913	0.0403026	0.221226	0.0715194	0.0337543	0.0707562	0.310361	0.138364	0.110214	0.176794	0.134226	0.115936	0.0404937	0.157329	0.0495389	0.105194	0.249329	0.0625071	0.0466734	0.0995358	0.0338519	0.095397	0.0424577
AC087672.2	0.025907	0.104681	0.0537561	0.0816854	0	0.0234308	0.0292112	0.0339002	0.0918065	0.0636907	0.0329407	0.0206148	0	0.069301	0	0.0185008	0	0	0	0	0.122864	0.0815302	0.0214095	0.0443044	0.11185	0.017178	0	0.0137577	0.0175309	0.0551965	0.0680865	0.0459501	0.0270055	0.0201316	0.0624375	0.0660676	0.0372282	0	0.0845637	0	0.0293117	0.0202963	0.0208762	0.0520099	0.0318648	0.0259828	0.0600894	0.0846681	0.0171285
AC006435.2	0.247901	0.0500841	0.257193	1.15617	0.216585	0.378348	0.0262049	0.0709596	0.0878486	0.292028	0.0689513	0.345207	0.301962	0.0414458	0.083054	0.110645	0.49514	0.220336	0.186833	0.192037	0.0587835	0.35757	0.0896287	0.172227	0.294326	0.226015	0.368093	0	0.419377	0.173305	0.0325756	0.0549614	0.61373	0.132438	0.161811	0.276584	0.0556613	0.323335	0.0632172	0.141324	0.10518	0.279181	0.124851	0.186629	0.0952845	0.606026	0.125779	0.0506362	0.092194
LINC02766	0.0873032	0	0.135863	0.0917562	0.179469	0.118438	0.0984377	0	0.0618751	0.178858	0.111006	0.0694692	0	0.0583837	0.194994	0.0311726	0.325496	0.0310382	0.116972	0	0.0414034	0.0457909	0.0721473	0.0746499	0.0376918	0.144719	0.188554	0.0231807	0.324921	0	0	0.10323	0.546029	0.203522	0.0350676	0.139149	0.188181	0	0.071242	0.361963	0.0493881	0	0.035175	0.116844	0.10738	0.131337	0.15187	0.0951066	0.0288603
LINC00158	0.00943236	0.00762257	0.0293577	0.0396539	0.0155121	0.00853079	0.00531768	0.00617127	0.00668507	0.00772961	0	0.0150111	0	0.0126157	0	0.0269434	0.0200955	0.00670682	0	0	0	0.00989464	0	0	0.0244336	0	0	0	0.00638272	0.00502405	0	0.0111532	0.00983229	0.00732962	0	0.00601355	0.00677711	0.0063497	0	0.00782139	0	0	0	0.012624	0.0116015	0	0	0	0
AC084876.1	0.0894823	0.409776	0.154727	0.125395	0.098106	0.161859	0.0168158	0.136606	0	0.0977717	0.0189628	0.0712032	0.0726641	0.079788	0	0.0852018	0.127094	0.0424172	0.139874	0	0.113165	0.0312893	0.0246494	0.102018	0.0257551	0.0593325	0.0966303	0	0.0201838	0.222422	0.0783897	0.0705381	0	0.0463561	0.143772	0.171147	0.0642927	0.180714	0.146041	0.0741995	0.0674945	0.0467354	0.072106	0.0598803	0.183434	0.179488	0.0691825	0	0.0394409
SAP30-DT	0.413806	0.489229	0.53267	0.30605	0.611216	0.755438	0.302415	0.59663	0.29328	0.251189	1.04256	0.37196	0.522715	0.348477	0.253312	0.492514	0.579575	0.446801	0.580102	0.379917	0.2762	0.972677	0.215314	0.353831	0.582281	0.325191	0.504788	0.492398	0.326686	0.440819	0.60821	0.380566	0.774836	0.273919	0.843394	0.35176	0.390918	0.531341	0.562798	0.330423	0.433507	0.420244	0.327276	0.543571	0.843567	0.599468	0.924245	0.342269	0.526912
C20orf197	0.0209949	0.130078	0.00726061	0.0367764	0.040282	0.0949409	0.0433998	0.018315	0.0148799	0.0229399	0.0222459	0.0222749	0.0170489	0.0187204	0	0.0249883	0.0820037	0.00995222	0.0328181	0.0315418	0.0464652	0.0220239	0.0347004	0.0897601	0.0845995	0.0324823	0.0302294	0.0297311	0.0615634	0.0111827	0.00367846	0.0331002	0.0218851	0.0217528	0.0562211	0.0535409	0.0351978	0.0282668	0.0285542	0.00580306	0.015836	0.0548268	0.050754	0.0561981	0.00860769	0.0140375	0.00811603	0.0609908	0.00925389
LINC00653	0.708126	0.371466	0.683111	0.783416	0.51077	0.471904	0.231127	0.617737	0.132073	0.305418	0.671336	0.662327	0.918035	0.265856	0.35517	0.638764	0.714623	0.689011	0.532645	0.447938	0.235669	0.61251	0.236131	0.212454	0.901075	0.321259	0.979342	0.600349	0.285825	0.833757	0.790122	0.521485	1.0878	0.704724	0.339329	0.380178	0.276708	0.618871	0.618403	0.309044	0.0843353	0.613163	0.340368	0.78978	0.534806	0.971846	1.05174	0.25714	1.6263
LINC01234	0.00426392	0.017229	0	0	0	0.0694144	0.00240386	0.0083692	0	0.00349418	0	0	0.00692502	0.00570296	0	0.00304496	0.190768	0	0.00571295	0	0.00808863	0.00894578	0	0.00364592	0.00368175	0	0	0.00452862	0.00288532	0	0.00224121	0.0151254	0	0	0.00342543	0	0.0030636	0.00574078	0	0.00707135	0.00482426	0.00334047	0.00343592	0.0057067	0.0603114	0.00855276	0	0	0.00281909
SNHG9	6.4888	1.87879	2.268	2.29757	2.8818	3.60902	2.09319	4.2454	2.95114	3.69661	0.970646	2.9544	3.24043	2.83103	3.13108	2.97356	2.84617	2.78803	0.953078	3.79251	4.41025	9.35482	1.061	3.08571	2.81642	3.15209	5.58322	1.36358	2.86463	2.29181	3.39241	3.9799	6.11285	2.53461	2.4252	2.92016	3.56519	2.54614	3.99253	2.41694	3.25854	3.45244	3.63496	1.99695	1.98458	9.01342	2.89738	1.05843	4.86362
AP006287.2	0.152346	0.0923364	0.158056	0.120087	0.0939531	0.103338	0.0858879	0.199349	0.134966	0.156055	0.242134	0.181838	0.371137	0.101881	0.0680536	0.244785	0.162285	0.162487	0.102059	0.128743	0	0.239718	0.125898	0.130266	0.131546	0.101015	0.0822577	0.161803	0.154635	0.22315	0.120114	0.225174	0.0397013	0.0887876	0.183581	0.0971272	0.16419	0.128196	0.186478	0.126326	0.172367	0.14919	0.122762	0.407791	0.210803	0.114593	0.265016	0	0.352533
TMED2-DT	0.212463	0.0429245	0.273137	0.259708	0.153816	0.175446	0.0429647	0.273482	0.0785639	0.149507	0.155628	0.145173	0.22504	0.0463318	0.117604	0.194604	0.191884	0.178986	0.128409	0.140515	0.116094	0.198651	0.0744305	0.11848	0.19542	0.104126	0.144644	0.100563	0.114079	0.18328	0.112889	0.0996705	0.406834	0.143564	0.0871968	0.125149	0.0896013	0.29849	0.116841	0.0765984	0.0966764	0.101317	0.148875	0.193176	0.164747	0.319626	0.22497	0.0779899	0.210706
AC009133.3	0.0115455	0.00933029	0.0239565	0.0364033	0.0189873	0.0208839	0.0390541	0.00755384	0.0572793	0.0189226	0.00734006	0.0275611	0.0187511	0.0154421	0.0103149	0.0164898	0.184481	0.0164187	0.00773457	0.0130091	0.0876073	0.0242228	0.0286236	0.059233	0.049846	0.0153109	0.0249356	0.0122623	0.0312507	0.0184488	0	0.0136518	0.0240701	0.0089717	0.0649259	0.0956903	0.00829541	0.0233167	0.0094215	0	0.0261256	0.0542706	0.00930354	0.0154522	0	0	0.0133895	0.0377325	0.0229
ADAMTSL4-AS2	0.172506	0.325283	0.0894857	0.513697	0.165489	0.104011	0.0324178	0.0752431	0.0407538	0.141365	0.0731136	0.0915113	0.140083	0.230725	0	0.102659	0.428773	0.0613296	0	0	0.299972	0.0603201	0.0475196	0.270423	0.148953	0.133446	0.12419	0.0152679	0.136187	0.183767	0.317355	0.101988	0.20979	0	0.254069	0.12831	0.103287	0.25161	0.070385	0.0476811	0.227705	0.112622	0.0231679	0.115438	0.159132	0.259515	0.300086	0	0.171079
AL365330.1	1.1162	0.494663	1.41952	1.3245	0.651361	1.88876	0.263891	0.494713	1.09732	1.06223	0.343365	0.74493	0.84793	1.01132	0.772043	0.69425	0.767109	0.716859	0.651277	0.933126	0.751344	0.755421	0.357068	1.016	0.652898	0.501366	0.777652	0.286813	0.536029	0.61371	0.39744	0.276739	1.27612	0.839386	0.809923	1.07892	0.724372	1.3089	0.352588	0.865847	0.814765	0.73342	1.18959	0.361425	0.376436	0.938902	0.751627	0.156899	0.618948
AC010883.1	0.528425	0.0388215	0.548231	1.00978	0.276509	0.477917	0.460407	0.660031	0.238328	0.433033	0.58027	0.611608	1.05326	0.44976	0.901282	0.720415	0.358209	0.546522	0.611458	0.649539	0.50121	1.10865	0.714584	0.575066	0.539238	0.382233	0.466885	0.280615	0.552619	0.716445	0.606004	0.511224	1.10166	0.746589	0.38592	0.551282	0.483218	1.35823	0.470412	0.557677	0.217407	0.564523	0.348392	0.482202	0.472688	1.78263	0.724243	0.366328	0.698739
AC135050.3	0.255493	0.103236	0.265069	0.313279	0.140058	0.57768	0.0480131	0.0557201	0.0905388	0.314056	0.0812147	0.203302	0.138315	0.0569534	0.0760866	0.152044	0.136081	0.181667	0.0855798	0.04798	0.0403891	0.223346	0.14076	0.254873	0.110305	0.112939	0.183935	0.0678385	0.115259	0.158767	0.0447642	0.075526	0.443877	0.0330894	0.205251	0.244332	0.0305951	0.573311	0.138993	0.141238	0.0963563	0.366961	0.10294	0.0284954	0.209499	0.38436	0.197532	0	0.112613
AC005291.2	0	0	0	0	0	0	0	0	0	0	0.0232412	0	0	0	0	0	0.116826	0	0	0	0	0	0	0	0	0	0	0.0388266	0	0	0	0.0432265	0	0	0.0587366	0	0	0	0	0	0	0.0286399	0	0	0.022482	0	0	0	0
LINC00565	0.0410111	0.0331423	0	0.0172412	0.0472117	0.118692	0.0184967	0.0107329	0.0406926	0.0201646	0.0521456	0	0	0.0219409	0.0146559	0	0.192221	0.00583214	0.0164845	0.00924197	0.0933575	0.0172084	0.00677831	0.0350672	0.0637413	0	0.0354297	0.0261343	0.0444025	0.0131065	0.00862253	0.0339451	0.04275	0.00637372	0.0593035	0.0261464	0.0117865	0.027608	0	0.00680136	0	0.0385552	0.0330473	0.0274441	0.0453981	0.0246786	0.0285367	0.00893537	0.0379604
KDM2B-DT	0.140584	0.056805	0.0364632	0.147755	0.0288998	0.222506	0.0792568	0	0.224183	0.115205	0.067032	0.0838994	0.0856207	0	0.0941991	0.0250985	0.112317	0.0999612	0.0941797	0.118803	0.100007	0.110605	0.0580892	0.120208	0.0910422	0.139824	0.189767	0.0559917	0.0475654	0.205921	0.0738938	0.0623367	0.183181	0.0546218	0.112938	0.0896284	0	0.0946385	0.0286802	0.0874299	0.0397647	0.0826031	0.0566421	0.0470383	0.0864566	0.140995	0.0815183	0.0382874	0.162658
AL022328.2	0.926096	0.265563	1.54969	2.16645	0.958028	0.675465	0.134737	0.410457	0.338766	0.612028	0.284886	0.713145	1.31	0.359607	0.266898	0.704013	0.922868	0.531044	0.360237	0.437593	0.481703	0.783455	0.123439	0.561973	1.28976	0.415977	0.516167	0.333151	0.72775	0.795605	0.486776	0.388566	0.965362	0.325	0.79198	0.761842	0.214644	1.58874	0.414428	0.445893	0.3718	0.795743	0.57775	0.539765	0.202092	1.01869	0.900778	0.325443	0.711046
AC068196.1	0	0	0.0238127	0.0241232	0	0	0	0.015017	0	0	0	0.0730552	0.0186385	0	0	0	0.0244499	0.0163202	0	0.051724	0.0217704	0	0	0.0392517	0.0198187	0	0	0.0121887	0.0155315	0	0	0.0542796	0.0478513	0	0	0.0146332	0.0164912	0	0.0374598	0.0380647	0.0259688	0	0.0739815	0.0307189	0.0141154	0.0230195	0.0266182	0	0.0455252
AL390066.2	0.872084	0.134239	0.482544	1.57998	0.457576	0.676052	1.2783	0.336911	0.988926	1.41569	0.21649	3.25159	0.391182	1.27749	1.47663	0.59905	1.15901	0.838597	0.222562	1.66579	1.01624	0.618596	0.960919	0.759891	0.251005	2.65443	1.09422	0.198476	3.18105	0.650309	0.379805	0.427204	4.51933	2.85267	0.200169	1.39263	2.30346	0.642983	0.257548	2.61707	0.451058	1.04109	1.58618	0.344594	0.0970478	0.50812	0.491235	1.17623	0.483228
AC087289.2	0.0943169	0.0544431	0.139789	0.212417	0.15511	0.134046	0.053173	0.229203	0.0954943	0.0552076	0.119924	0.0536073	0.142239	0.0360424	0.036113	0.0865978	0.10047	0.153288	0.0992902	0.0455455	0.0894594	0.197879	0.0445391	0.0806471	0.116342	0.0625382	0.0582006	0.0214655	0.164116	0.186594	0.162889	0.0716938	0.182587	0.0628208	0.248958	0.120263	0.0677663	0.117915	0.109951	0.0223453	0.0762227	0.0950022	0.0868592	0.171314	0.0994343	0.243238	0.281264	0.0880691	0.213798
AC008915.3	1.34804	0.598399	0.610641	1.03766	1.20214	1.88889	1.58419	0.881977	1.43984	1.46255	1.00186	1.49569	0.693808	0.736435	1.37398	0.881314	1.49666	1.45802	0.941236	1.2622	1.4587	2.21079	1.49059	0.990315	0.934471	1.44776	0.943145	0.867102	1.67022	0.576438	0.768437	1.02149	2.71144	1.71145	1.03719	1.10153	1.96441	1.11198	1.14652	1.32248	0.816302	1.26434	1.36166	0.800446	0.560466	0.894973	0.682585	1.61332	0.76573
AC010247.1	0.0213148	0.0516754	0.0221137	0	0.0876337	0.790377	0.0240333	0.0418367	0.105746	0	0.0542035	0.0169607	0.0173087	0.0855253	0.0380857	0	0.0454108	0.0303115	0.0285584	0.0480335	0.0404341	0	0.0704582	0.109353	0.110428	0.0141331	0.0230175	0.0565951	0.0576936	0.0227062	0.0224071	0.0252034	0.0888743	0.0165631	0.119863	0.0679457	0.0306292	0.0286975	0	0.0176744	0.0723478	0.0834933	0.0343515	0.0285272	0.0393248	0.0427542	0.024719	0.09288	0
AL117332.1	0.667412	0.269678	0.488772	0.453883	0.435811	0.532605	0.542266	0.488037	0.653881	0.289551	0.486705	0.171819	0.589792	0.288802	0.368286	0.378488	0.271835	0.29311	0.499713	0.199063	0.558564	0.597163	0.291996	0.436403	0.440692	0.299363	0.445154	0.396119	0.425061	0.386857	0.660341	0.452613	0.552476	0.228806	0.583476	0.43802	0.465429	0.462504	0.864998	0.292989	0.444189	0.322949	0.347994	0.328399	0.338015	0.531553	0.364238	0.49184	0.687847
LINC00106	1.13037	0.156598	1.13923	3.29253	0.345235	1.95702	0.0728306	0.232434	0.320454	0.793982	0.102662	1.07935	0.89169	0.388764	0.461661	0.392079	1.27292	0.275569	0.259631	0.727805	0.336962	0.474308	0.160138	0.386616	0.390415	0.492534	0.837027	0.0514518	0.480796	0.722495	0.373464	0.286412	1.64962	0.225869	0.259453	0.535348	0.0464095	1.41318	0.289902	0.267803	0.438487	0.328924	0.260248	0.561917	0.218478	1.10128	0.524361	0.105549	0.683287
IL10RB-DT	0.317512	0.67962	0.694438	0.171363	0.430436	1.02448	0.299952	0.454777	0.456148	0.140646	0.370983	0.143397	0.369332	0.539447	0.176335	0.196102	0.191967	0.329495	0.287443	0.154708	0.60232	0.36008	0.205659	0.366883	0.481636	0.176391	0.250206	0.341781	0.121945	0.388518	0.248082	0.228307	0.232577	0.133367	0.448104	0.350146	0.203468	0.329281	0.581224	0.120968	0.592259	0.450436	0.297346	0.22396	0.269149	0.327047	0.189087	0.205666	0.312049
AL031670.1	0.0857372	0.57739	0.741255	0.510625	0.423	0.413558	0.096672	0.149586	0.101275	0.1171	0.290706	0.181928	0.510567	0.152897	0.127664	0.224498	0.487097	0.325136	0.74668	0.322018	0.108429	0.149899	0.0472354	0.122185	0.419511	0.0378995	0.092586	0.0303532	0.328763	0.289224	0.135196	0.101379	0.387281	0.177664	0.25255	0.218645	0.123204	0.404017	0.233214	0.071094	0.161674	0.223897	0.0460588	0.458993	0.527269	0.429939	0.596583	0.124534	0.151161
CR559946.2	0.0578791	0.0155913	0.0400323	0.101386	0	0.0697958	0.0108768	0.0126228	0.0546948	0.0316204	0.024531	0.0307038	0.0470007	0.0258043	0.0172366	0	0.0205517	0.0274364	0.0129248	0.0434774	0.0365988	0.0404772	0.0159437	0.0164968	0.0499768	0.025585	0.0208342	0.0204907	0	0.0205525	0	0.0228128	0.0201111	0.0149921	0.0619964	0.0369005	0.0415859	0.0909141	0.0157437	0.0319959	0.0654854	0.0302294	0.0466397	0.0258213	0.0355947	0.0386988	0	0	0.0255112
LINC00460	0	0.0134123	0	0	0	1.39596	0.00935671	0.0108586	0.0235254	0	0	0	0	0.022198	0	0	0.0530384	0	0.0111184	0.0374011	0.0629677	0	0.0137155	0.0283825	0	0	0.0358449	0	0	0	0	0.0196245	0.0346008	0	0.013333	0	0.035774	0	0	0	0.0187778	0.0130023	0.0133738	0	0	0	0	0.0180802	0.0219459
MCCC1-AS1	0.299912	0.201973	0.803812	0.945629	0.390468	0.203434	0.0563604	0.474204	0.0885663	0.307214	0.190669	0.477294	0.426201	0.100283	0.0893147	0.303413	0.452594	0.248792	0.43532	0.478734	0.094822	1.23223	0.144577	0.192333	0.280545	0.298291	0.404837	0.199082	0.338243	0.545796	0.801338	0.147761	0.88578	0.213632	0.341325	0.334613	0.215485	0.841231	0.367106	0.290138	0.39588	0.25454	0.140976	0.63554	0.292031	1.0277	0.40578	0.0272266	0.313955
AC002401.2	0.133391	0	0.922604	0.420585	0.255931	0.120641	0.376009	0.0581822	0.220592	0.582992	1.13071	0.389189	1.37206	0.11894	0.238346	0.920823	0.615739	0.379388	0.685103	0.450901	0.126521	0.3265	0.330703	0.342174	0.153572	0.442234	0.624202	0.35418	0.962812	0.165782	0.233711	0.552042	1.25142	0.276412	0.1786	0.226781	0.415311	0.359186	0.0725674	1.2167	0.100614	0.452844	1.03905	0.238036	0.136722	0.133781	0.309391	0.145314	0.85252
RRN3P2	0.147009	0.158404	0.118626	0.343351	0.23505	0.310235	0.11511	0.0854962	0.312574	0.167321	0.0778843	0.0844848	0.165804	0.393248	0.0875597	0.192468	0.0783002	0.0929157	0.175083	0.165645	0.178171	0.197052	0.0809923	0.32124	0.218615	0.102892	0.264588	0.0433711	0.0884257	0.187057	0.124493	0.193144	0.19581	0.0761579	0.400229	0.208278	0.064549	0.186932	0.113299	0.0474061	0.443544	0.268733	0.0592311	0.218615	0.0703176	0.327643	0.123131	0.044486	0.329385
AC108136.1	0	0	0	0	0	0.027404	0	0	0	0	0	0	0	0	0	0	0.0322769	0	0	0	0	0	0	0	0	0	0	0	0	0	0	0	0	0	0	0	0	0	0	0	0	0	0	0	0	0	0	0	0
AC008735.4	0.314464	0.330366	0.58725	0.462705	0.232719	0.312847	0.1241	0.308614	0.089149	0.438083	0.179928	0.300271	0.306432	0.168237	0.140472	0.202109	0.234486	0.335396	0.315998	0.248028	0.268441	0.164938	0.0779618	0.080666	0.217224	0.166808	0.20375	0.0834964	0.212792	0.334992	0.115702	0.148733	0.295017	0.171052	0.176838	0.280679	0.11297	0.508059	0.179628	0.104302	0.355789	0.24636	0.152039	0.168348	0.19339	0.315383	0.29175	0.102771	0.207908
VPS9D1-AS1	0.39264	0.625795	0.181047	0.401205	0.224208	0.434024	0.0922327	0.242619	0.177789	0.16088	0.0832069	0.164895	0.177135	0.350102	0.311812	0.264816	1.3361	0.201633	0.116905	0.208917	0.268969	0.251707	0.0901326	0.15854	0.357867	0.1591	0.176669	0.0695025	0.361638	0.209136	0.183449	0.135413	0.420657	0.135604	0.227809	0.326814	0.19591	0.227607	0.0979019	0.0994829	0.555299	0.341784	0.219718	0.189763	0.275004	0.262525	0.126486	0.142578	0.0504767
AC079584.2	0	0.0300019	0	0	0.0915815	0	0	0	0	0	0	0	0	0.0496545	0	0	0	0	0.0248708	0	0.035213	0	0	0	0	0	0	0	0.0502438	0	0.0195137	0	0	0	0.0298245	0.0236689	0.0266742	0	0	0	0	0.0581697	0	0	0	0	0	0	0
AL139393.3	0.387109	1.40394	0.303662	0.138926	0.56675	0.367186	0.292761	0.623914	0.441651	0.301753	0.540228	0.172798	0.552032	0.505127	0.177141	0.323641	0.191095	0.221544	0.765344	0.127662	0.501503	0.475412	0.296498	0.250271	0.497308	0.212855	0.285485	0.391085	0.274728	0.523017	0.461535	0.658686	0.24605	0.176085	0.599215	0.282916	0.291704	0.241527	0.292778	0.172241	0.405934	0.21451	0.251072	0.625506	0.911616	0.435586	0.459884	0.390853	0.649207
AC008083.3	0.037489	0.090888	0.311153	0.354611	0.0616529	0.305151	0.274757	0.0245278	0.106279	0.184328	0.119168	0.149154	0.152215	0.100283	0.100479	0.0535435	0.119804	0.106625	0.0502292	0.0422412	0.248908	0.353937	0.0929427	0.0961666	0.226594	0.273434	0.161935	0.0398163	0	0.0798725	0.0591151	0.0886567	0.234471	0.0873949	0.120468	0.215108	0.107743	0.126185	0.122369	0.0310862	0.169663	0.11748	0.151046	0.125436	0.0691653	0.0751972	0.0434764	0.0816798	0.0991437
YEATS2-AS1	0.0584512	0.0661307	0.206183	0.202728	0.0817075	0.142734	0.0263624	0.0650125	0.0289986	0.095799	0.0520244	0.0837198	0.104424	0.0547247	0.0469988	0.112702	0.124529	0.0581859	0.0822309	0.0526886	0.0997935	0.0429211	0.0531344	0.119951	0.0605649	0.0310055	0.0883685	0.0465599	0.0632848	0.1401	0.0307232	0.0449246	0.10358	0.0681311	0.122088	0.130428	0.0377972	0.204611	0.0381584	0.0387746	0.0793592	0.105322	0.0518108	0.0860524	0.0611091	0.146555	0.108458	0.0254703	0.115935
AP003119.2	0.162029	0.785642	0.224135	0.454116	0.488521	0.586166	0.700326	0.636059	0.535901	0.309818	0.137346	0.558697	0.482443	0.505662	0.289516	0.424264	0.747931	0.268822	0.651277	0.486848	0.870876	0.566566	0.490968	1.016	0.746169	0.716236	0.758211	0.315494	0.584759	0.258909	0.170332	0.702492	0.675595	0.629539	0.390499	0.619803	0.504474	0.4363	0.220367	0.716563	0.0611073	0.719315	0.739868	0.469852	1.06288	0.162502	0.187907	0.41186	0.678462
U62317.1	0.190559	0.307993	0	0.0333798	0	0.660654	0.232768	0.270132	0.382659	0.182185	0.0605738	0.050544	0.0257905	0.467264	0.141873	0.0226804	0.0338318	0.0225826	0.234041	0.0715715	0.572358	0.266531	0.131231	0.32588	0.0274236	0.0842351	0.0342968	0.269852	0.128948	0.118416	0.116855	0.262877	0.198638	0.123398	0.127572	0.222731	0.0684578	0.0427603	0.207336	0.0263355	0.467136	0.422986	0.153555	0.0637596	0.0976587	0.127411	0.184161	0.588176	0.0419961
AC127521.1	0.740222	1.06508	1.10512	0.967729	0.816508	0.88174	0.631061	1.24029	1.13882	1.03565	1.26257	0.905068	1.23151	1.49714	0.822619	1.16036	0.403873	1.0655	0.870829	0.996798	1.55832	1.15528	0.492359	0.771875	1.43421	0.76615	0.682373	1.44771	1.06288	1.6444	1.16723	0.736503	2.03253	1.10832	0.580156	1.32369	0.882087	1.27615	1.63534	0.943154	0.939634	1.00424	1.57122	0.398693	0.910448	0.814813	1.04688	0.550702	1.51594
AC090559.1	0.773021	1.92963	1.30101	1.33603	2.99457	1.66238	1.73354	1.43861	1.44881	0.929095	1.97671	1.07986	2.52488	3.03281	1.50403	1.74197	0.87835	1.49017	2.84248	1.0065	1.79229	1.04517	1.448	1.80669	1.98761	1.34405	1.61389	1.84271	1.54602	1.30842	1.61624	1.37107	1.68322	1.12129	1.09021	2.93511	0.93803	2.48628	0.75697	1.02559	1.32163	1.45346	1.17661	2.39105	0.591603	1.17153	1.41445	2.30179	2.03298
CTBP1-AS	0.127922	0.0954254	0.357313	0.330946	0.133507	0.182442	0.0443806	0.0515045	0.083689	0.141116	0.043791	0.137026	0.11986	0.151353	0.0791215	0.0983789	0.24633	0.045479	0.072513	0.0554376	0.149334	0.051612	0.0569232	0.197728	0.135946	0.0619841	0.0956357	0.0130638	0.176455	0.0969631	0.0310331	0.0669032	0.179504	0.0420557	0.079051	0.147428	0.0459556	0.291465	0.0802985	0.0530369	0.128033	0.158036	0.0911871	0.0921884	0.0816955	0.241788	0.0798821	0.0911173	0.0845757
AL590764.1	0.158012	0.446929	0.0273223	0.19375	0.259859	0.214362	0.371175	0.068921	0.279972	0	0.0837131	0.0419112	0.0641566	0.281786	0.0470563	0.0188066	0.0561067	0.16853	0.0882124	0.0296736	0.399663	0.165756	0.195871	0.40533	0.227397	0.0523859	0.0568779	0.125866	0.26731	0.070136	0.0276848	0.108989	0.0823556	0.0613931	0.338504	0.251848	0.0567653	0.23047	0.128942	0.0218374	0.178777	0.247582	0.0848852	0.158609	0.0647829	0.0528245	0	0.774608	0
AC105020.6	0.424177	0.101568	0.0977945	0.264186	0.400465	0.255755	0.301137	0.339197	0.278362	0.33473	0.309621	0.300025	0.30618	0.210124	0.322821	0.336572	0.251028	0.290438	0.178918	0.212421	0.104308	0.444966	0.233693	0.268666	0.20348	0.43751	0.186617	0.125142	0.382712	0.267773	0.214699	0.148611	0.491291	0.402864	0.340764	0.35056	0.45151	0.232669	0.269221	0.482002	0.284398	0.369236	0.341807	0.30488	0.2512	0.252099	0.127536	0.171145	0.311606
HORMAD2-AS1	0.199299	0.11811	0.220553	0.237393	0.284058	0.336465	0.329585	0.356411	0.339001	0.185097	0.295643	0.211449	0.194209	0.515351	0.189926	0.3226	0.226454	0.434578	0.18692	0.269475	0.516694	0.724764	0.362341	0.329466	0.0573627	0.264296	0.315655	0.176393	0.242752	0.169847	0.18856	0.28279	0.263149	0.247791	0.512343	0.127062	0.229112	0.295162	0.0975803	0.187295	0.646404	0.405955	0.289076	0.426777	0.0817102	0.293159	0.200312	0.217113	0.0878445
AL606534.1	0.0550991	0.311691	0.114328	0.0868643	0.135921	0.0996651	0.077658	0.0720989	0	0.158034	0	0.0438437	0.0671148	0.0368474	0.024613	0.0393475	0.117388	0.0979447	0.221472	0.0620837	0.104523	0.0288998	0	0.0471133	0.0951527	0.0548014	0	0.0292598	0.0186423	0.102718	0.0724032	0.0162878	0.114871	0	0.154924	0.158077	0.0197942	0.0556376	0.0674438	0	0.0623401	0.0647494	0	0.12905	0.0508275	0.0552602	0	0	0.0364289
AC145098.1	0.132162	0.427215	0.18282	0.046301	0.253572	0.438274	0.248362	0.028823	0.374672	0.108304	0.112029	0.0701095	0.321965	0.64814	0.157433	0.125839	0.422352	0.21927	0.0295125	0.198553	0.33428	0.184852	0.182031	0.452027	0.266274	0.204474	0.047573	0.140366	0.268295	0.0938594	0.115778	0.0781364	0.137765	0.136932	0.212345	0.252777	0.189915	0.266907	0.0718986	0.0730597	0.249217	0.241592	0.283994	0.0589605	0.10837	0.176731	0.10218	0.28795	0.23301
AC080038.2	0.132543	0.348115	0.240645	0.452738	0.258846	0.299686	0.140107	0.205957	0.15265	0.162925	0.168529	0.158202	0.524705	0.110798	0.0592078	0.224799	0.194137	0.164927	0.188686	0.168013	0.220005	0.399738	0.0273835	0.481666	0.472094	0.164784	0.268371	0.123175	0.213014	0.476536	0.261254	0.235086	0.276327	0.0257489	0.226268	0.179568	0.11904	0.37921	0.0811196	0.0137383	0.224943	0.233636	0.173559	0.221741	0.397371	0.332327	0.268996	0.144391	0.350525
SNHG15	1.65663	1.52095	2.10489	1.49318	1.46998	2.02932	1.25907	2.16432	1.73888	1.49075	2.25638	1.00535	1.69009	2.02641	1.18497	1.49003	2.65823	1.74081	1.94568	1.32909	1.82988	2.63423	0.983454	1.89617	1.6251	1.13321	1.99277	2.1715	1.10682	2.03005	2.5737	2.05184	2.38811	1.20992	2.32058	1.37704	1.16015	1.65165	2.18608	0.873772	3.07249	1.72499	1.34338	1.57168	2.93066	2.13993	2.95478	0.988019	2.88378
AL139099.3	0.0476793	0	0.148399	0.40089	0.0784114	0.129366	0.0537602	0.0623899	0.0337921	0.117216	0.0606241	0.113819	0.0774359	0	0.170388	0.0680977	0.15237	0.0339021	0.127765	0.107447	0.135671	0	0.0788042	0.0815377	0.205848	0.0632289	0.154464	0.0253196	0.0967914	0.0253959	0.0250613	0.0845665	0.0994018	0.0741004	0.0383033	0	0	0.0641937	0	0.0395361	0.10789	0.186767	0.153682	0.25525	0.0586439	0.191275	0.0552942	0.051941	0
NCK1-DT	0.61546	1.71918	1.36034	1.30777	1.2432	1.47629	1.08619	0.919148	0.995673	1.20607	1.24188	0.702665	1.35811	1.32424	1.35074	1.42364	1.22571	1.85512	1.21003	1.07037	0.659905	1.79652	1.24943	1.04107	1.43255	1.25088	1.22811	1.58443	1.05023	1.59633	1.32916	1.0046	1.68757	1.09167	1.27907	1.50129	0.922863	1.53117	1.65955	0.832083	1.15048	1.38362	1.34768	1.68324	1.73615	1.07349	1.14822	1.39925	1.23843
AC139100.2	0.346575	0.140039	0.329601	0.971341	0.261233	0.522414	0.162824	0.28344	0.286569	0.615356	0.220335	0.183852	0.211077	0.077257	0.103211	0.103124	0.461482	0.266966	0.0580443	0.292881	0.136969	0.302967	0.405747	0.469212	0.174566	0.287252	0.530202	0.10736	0.156348	0.230749	0.364335	0.187826	0.331164	0.269314	0.25522	0.147305	0.145257	0.33052	0.0942719	0.119743	0.130707	0.429902	0.186183	0.212596	0.195376	0.521382	0.602891	0.125851	0.420088
AC087289.5	0.132481	0.087596	0.124951	0.183541	0.0792264	0.239636	0.054319	0.0433388	0.140841	0.108565	0.130165	0.0814595	0.0733507	0.0885961	0.1076	0.12901	0.0513178	0.042818	0.0726148	0.0814225	0.16564	0.0821208	0.0995291	0.185367	0.129992	0.0918362	0.0910404	0.083144	0.130397	0.157166	0.0791304	0.124608	0.0816034	0.07955	0.0919158	0.0998193	0.0692268	0.0810761	0.226045	0.0848874	0.272529	0.132096	0.106755	0.0685056	0.148134	0.0724735	0.0628526	0.0524809	0.159254
AC011498.6	0.337401	0.090888	0.233365	0.433413	0.308265	0.406868	0	0.0735833	0.0531398	0.21505	0.0715008	0.0298309	0.182658	0.100283	0.0669861	0.160631	0.199674	0.106625	0.150688	0	0.142233	0.117979	0	0.320555	0.129482	0.0745728	0.0809673	0	0.27905	0.159745	0.0788201	0.0221642	0.0390785	0.0291316	0.0903507	0.454117	0.0538714	0.353317	0	0.124345	0.0424157	0.11748	0.0604183	0.200697	0.115276	0.225592	0.304335	0.16336	0.247859
AC005632.3	0.254002	0.578478	0.215609	0.388302	0.303797	0.208839	0.325451	0.438123	0.261848	0.321684	0.337643	0.110245	0.225013	0.308841	0.226927	0.214368	0.29517	0.229862	0.262975	0.390272	0.284724	0.436009	0.228989	0.335654	0.418706	0.321528	0.22442	0.331081	0.171879	0.46737	0.291292	0.477815	0.481402	0.358868	0.129852	0.294432	0.232271	0.279801	0.282645	0.21062	0.182879	0.253263	0.409356	0.293592	0.454419	0.370537	0.187453	0.35217	0.305334
AC133644.1	0.0708126	0.0572258	0.257133	0	0.0582278	0	0.139727	0.0694954	0.0501876	0.174088	0.135057	0.0281736	0.0287516	0.0473557	0	0.0252844	0.0754324	0.176228	0.166035	0.0398945	0.167914	0.371416	0.0585195	0.333021	0.27515	0.0704299	0.229407	0.300834	0.0479177	0.0565764	1.09801	0.607052	0.184538	0.0275132	0.0284437	0.158012	0	0.0715047	0.0577852	0.0293592	0.240356	0.221907	0.0570617	0.497561	0.130646	0.213059	0.36955	0.077142	0.327725
LINC01934	0.0193516	0.0364901	0	0.00677956	0.0212166	0.0350039	0.0654591	0.00422037	0.0274304	0.0211443	0.0164037	0.0359299	0.0104763	0.0949031	0.0288148	0.0184259	0.0618423	0.0642126	0.0345707	0.0363412	0.0367099	0.0338334	0.0213229	0.0110312	0.0167095	0.0684339	0.0487607	0.00685099	0.0174599	0.0137433	0.00678108	0.00762735	0.0605164	0.0501253	0.0362744	0.0370126	0.0185387	0.0173696	0.00526383	0.0427907	0.0218947	0.0303212	0.0207917	0.0172664	0	0	0	0.0702711	0
AC004817.3	0	0.0508016	0	0.00943852	0.00738445	0.00812208	0	0	0.0127296	0.00735929	0	0	0	0.0120113	0	0	0.0191327	0.0063855	0	0.0101189	0	0	0	0.0153577	0	0.0178639	0	0.00953796	0	0.00478335	0	0.00530941	0.00936123	0	0	0.0171763	0	0.0362729	0	0.0148933	0.0203213	0.0140711	0	0	0	0.00900671	0	0.00978316	0.00593744
LINC02705	0	0.0401323	0	0.104388	0	0	0.0279972	0	0	0	0	0	0	0	0.0443674	0	0.0529006	0	0	0.0559559	0.0942062	0	0	0.0849263	0	0.0329283	0	0	0	0	0	0	0	0	0.119685	0.031661	0	0	0	0	0	0	0	0	0	0	0	0	0
AC104758.1	0.0791693	0.127958	0	0.0832075	0.227848	0.179005	0	0.0776967	0.140276	0.0973163	0.150996	0.0314985	0.0964341	0.0529442	0.0353653	0.0282683	0.0843343	0.0281464	0.159111	0.0446026	0.262822	0.0830494	0.0327127	0.101542	0.273441	0.104989	0.0427467	0.21021	0.0803589	0.0421687	0.0416131	0.0702095	0.123789	0	0.286204	0.100948	0.170649	0.106591	0.0646045	0.0328239	0.0447868	0.0930353	0.191387	0.052979	0.0486878	0.317603	0.275441	0.0862457	0.0523429
MROCKI	0.485792	0.190683	0.2664	0.175053	0.2625	0.414252	0.543837	0.0953512	0.354137	0.432218	0.37061	0.381034	0.270506	0.445539	0.75022	0.252752	0.162638	0.557606	0.446319	0.383161	0.329123	0.524161	0.338372	0.308571	0.335573	0.400338	0.329747	0.313256	0.44613	0.635791	0.372071	0.767258	1.21534	0.776561	0.451589	0.676947	0.309149	0.537258	0.164232	0.07481	0.259113	0.293593	0.760546	0.287933	0.217664	0.487212	0.144869	0.793821	0.298241
LINC00893	0.159151	0.0685947	0.203644	0.730409	0.148316	0.398232	0.0478532	0.0971855	0.0977571	0.18259	0.094435	0.367258	0.146471	0.0851456	0.118489	0.117442	0.209092	0.17729	0.110173	0.161393	0.0704456	0.228167	0.100834	0.158766	0.12368	0.263819	0.315085	0.0253547	0.22616	0.245834	0.111538	0.0250915	0.453459	0.0865704	0.238662	0.22999	0.0381165	0.271416	0.0865816	0.0439899	0.138051	0.199494	0.115422	0.127802	0.101138	0.393721	0.141504	0.0982469	0.157835
PDE2A-AS2	0	0.349043	0.0298735	0.151315	0.165739	0.0781261	0.129867	0.0376782	0.285706	0.117981	0.0732237	0.0687368	0.0233824	0.192561	0	0.0616879	0.0306728	0.040948	0.0964491	0.097333	0.245802	0.0302055	0.118978	0.147726	0.198903	0.0381849	0.124378	0.0305818	0.136392	0.0920218	0.121079	0.153213	0.120061	0.0447504	0.208188	0.238649	0.0206886	0.15507	0.140982	0	0.130313	0.13535	0	0.0578062	0.070832	0.144392	0.0667861	0.125472	0.0190374
AC005840.4	1.40443	0.206357	0.89411	0.603845	0.577417	0.404151	0.323908	1.23212	0.678663	0.57545	0.750818	0.761958	0.984948	0.34153	0.456266	0.615437	0.680025	0.930524	0.898088	0.43158	0.484399	0.83708	0.369288	0.573146	1.13	0.423285	0.999588	1.33906	0.280787	0.68005	0.687867	0.434033	0.432539	0.396852	0.61541	0.610491	0.389871	1.0099	0.573028	0.264674	0.325022	0.825203	0.874501	0.747588	0.804812	1.66463	0.8884	0.312947	0.717509
AL135818.2	0.0542394	0.262995	0.112545	0.085509	0.2007	0.147165	0.0305785	0.070974	0.0961038	0.177792	0.293103	0.0863192	0.0880901	0.14509	0.024229	0.0193668	0.462224	0.0578499	0.072672	0.305575	0.0771689	0.142244	0.0224117	0.0927564	0.046834	0.0539463	0.0292861	0.0576066	0.0917573	0.101115	0.128292	0.128269	0.113078	0.10537	0.0871468	0.0691601	0.0194854	0.109539	0.154914	0.0899516	0.0920511	0.169971	0.0655602	0.0725925	0.100069	0.0815969	0.188706	0.0590875	0.251023
AC004801.6	0.312792	0.221179	0.121693	0.3082	0.160751	0.265213	0.198385	0.243021	0.249398	0.304387	0.223714	0.23334	0.206377	0.261473	0.192123	0.139607	0.166599	0.0973038	0.353607	0.242304	0.333767	0.266599	0.37158	0.200593	0.219445	0.155551	0.147778	0.280302	0.132288	0.124954	0.184961	0.28895	0.142649	0.212679	0.376923	0.261737	0.140462	0.329009	0.175483	0.0648424	0.287542	0.153156	0.189039	0.130822	0.168316	0.411739	0.226718	0.34075	0.129252
AC010973.1	0.0748313	0	0.271726	0.235945	0.153831	0.236875	0.0843752	0.171358	0.106072	0.0306613	0.0475739	0.148863	0.0303833	0.0500432	0.066855	0.106877	0.0797133	0.106417	0.125327	0.126476	0.106466	0.0784988	0.0309203	0	0.0969216	0.124045	0.242427	0.0198692	0.101274	0.139503	0.0393329	0.0442416	0.156008	0	0.270522	0.0715624	0.053766	0.151125	0.0305323	0.124101	0.126998	0.0293125	0	0.050076	0.04602	0.112575	0.0433914	0	0
AC107375.1	0.796998	0.588674	1.28921	1.09885	1.0077	1.21687	0.454155	0.756942	0.680265	0.877853	0.484898	0.784214	1.34312	1.15768	0.68142	0.887391	1.02245	0.82263	0.757828	0.926997	0.894136	0.889999	0.516996	0.901319	1.13957	1.01715	1.0365	0.218445	0.701691	1.15486	0.788289	0.4864	0.884391	0.572709	1.20481	1.0982	0.560325	1.08459	0.475543	0.760365	0.775688	1.06079	0.946083	1.11256	0.469059	1.22048	0.755333	0.214725	0.872562
AC073575.4	0.182961	0.073928	0.506182	0.320488	0.175519	0.165473	0.0515738	0.159607	0.172895	0.149932	0.0581585	0.121322	0.148573	0.0815696	0.136216	0.10888	0.422277	0.130093	0.142997	0.103077	0.28923	0.0959638	0.0755993	0.234665	0.184311	0.121315	0.197576	0.0971594	0.103172	0.129936	0.144252	0.0180283	0.0953591	0.0947823	0.073491	0.21385	0.0657282	0.287387	0.0497671	0.126427	0.0345008	0.119447	0.172004	0.0408116	0.18753	0.275243	0.106091	0.0996571	0.100804
AC008735.2	0.272647	0.60592	0.707166	3.7252	0.672577	1.66446	0.172924	0.267576	0.724633	0.949571	0.0433338	1.08476	0.774911	0.546996	0.487171	0.413745	1.88783	0.581593	0.296809	0.883226	0.678839	0.607771	0.140822	0.874242	0.26485	0.451957	0.88328	0.0180983	0.92248	0.726114	0.0895683	0.181343	1.06578	0.185383	0.438064	1.10813	0.048974	0.68828	0.111244	0.339122	0.501276	0.800999	0.19224	0.296484	0.25151	0.922874	0.237144	0.371272	0.0901306
AC010719.1	0.255949	0	0.637301	0.376606	0.105231	0.138891	0	0.184205	0.0362802	0.104872	0.211535	0.244398	0.124706	0.034233	0.160067	0.127945	0.4635	0.181991	0.137172	0.115358	0.0728301	0.161096	0.12691	0.0875412	0.287305	0.135768	0.331674	0.0407757	0.121238	0.0817972	0.0269065	0.0605287	0.213441	0.0994453	0.0616852	0.0815895	0	0.275681	0.104431	0.148565	0.0868755	0.0401036	0.206247	0.0856388	0.125923	0.436385	0.0296827	0.083648	0.0676884
AC009053.4	1.29379	0	0.387771	2.56848	0.543751	1.37815	1.03737	0.357405	1.16148	2.47388	0.658022	2.83685	0.653722	0.845993	2.23472	0.862332	1.86823	2.28964	0.558564	2.39727	0.899918	0.995282	0.879112	0.68835	0.173779	2.1542	2.0181	0.549645	1.75098	0.505359	0.408027	1.25786	6.53346	2.12245	0.32336	1.42974	2.25166	0.599994	0.305001	2.02645	0.292764	0.855925	2.38629	0.538713	0.106088	0.836215	0.533485	1.03359	0.475219
SEMA3F-AS1	0.233401	0.110027	0.511202	0.906268	0.469139	0.328364	0.135239	0.262994	0.26651	0.180641	0.144262	0.165087	0.147414	0.173429	0.173768	0.263905	0.366035	0.276597	0.199793	0.109578	0.252127	0.210834	0.112515	0.27164	0.403068	0.163357	0.322057	0.130831	0.307102	0.307343	0.207875	0.203153	0.432528	0.216635	0.343755	0.396809	0.223596	0.484457	0.238077	0.0967689	0.242067	0.218408	0.28734	0.190897	0.235242	0.416147	0.203008	0.127131	0.171459
AC079949.1	0.186228	0.27591	0.354214	0.195727	0.280741	2.18956	0.157484	0.791976	0.153985	0.305219	0.591971	0.296372	0.781335	0.0830262	0.388215	0.509793	0.595132	0.617942	0.49903	0.314752	0.206076	0.520946	0.179548	0.185776	0.670007	0.246962	0.167587	0.494472	0.231032	0.429833	0.554684	0.642257	0.32354	0.313543	0.174541	0.217669	0.156105	0.585038	0.379919	0.231633	0.210701	0.291793	0.100043	0.436174	0.70625	0.342416	0.503931	0	1.55958
U91328.1	2.01842	1.15602	3.17472	1.99	2.32206	1.76269	1.6599	4.3252	1.67332	1.71854	2.69591	2.33916	4.1653	1.98137	2.27477	3.48778	1.54353	3.02178	3.80221	1.85176	1.50171	2.62725	1.86313	1.69025	2.42238	2.25615	2.11966	3.46879	2.25237	3.72089	3.78866	4.3518	2.11847	1.79509	1.48389	1.81219	1.70301	3.20057	2.44419	1.65449	2.13701	2.35742	2.31659	5.26647	2.44557	2.34932	3.38769	1.11454	4.11974
MACORIS	0.110198	0.623382	0	0.231638	0.407762	0.249163	0.341695	0	0.312407	0.135458	0.280234	0.0876873	0.13423	0.294779	0.0492261	0.078695	0.0586938	0.195889	0.110736	0.0620837	0.313568	0.404597	0.0910677	0.329793	0.666069	0.146137	0.0595005	0.292598	0.447416	0.14674	0.0868838	0.162878	0.574353	0.21408	0.398376	0.632307	0.356296	0.222551	0.0899251	0.0456887	0.3117	0.129499	0.133199	0.405587	0.06777	0	0	0.720288	0.0728577
AC009065.6	0.256636	0.648111	0.332819	0.539453	0.369297	0.116053	0.0904273	0.881518	0.0909439	0.131442	0.509863	0.331844	0.468903	0.471968	0.0859804	0.389448	0.205034	0.273719	0.451304	0.18073	0.152137	0.471124	0.159063	0.24687	0.498594	0.297791	0.17321	0.579207	0.238785	0.512605	1.04542	0.303456	0.300957	0.174496	0.154627	0.163617	0.184392	0.431907	0.445024	0.186204	0.217772	0.402112	0.0775503	0.536679	0.729949	0.611292	0.632451	0.244628	1.59071
TRG-AS1	0.157399	0.198281	0.0384232	0.0437897	0.167493	0.305644	0.237502	0.0242308	0.183737	0.136573	0.0912371	0.0663069	0.00751859	0.10526	0.0785829	0.0264476	0.182462	0.108626	0.0527224	0.0573785	0.201985	0.0777005	0.084166	0.170212	0.107928	0.0706004	0.164973	0.0344175	0.0971117	0.0641107	0.0340663	0.0848464	0.106165	0.06835	0.223142	0.233164	0.049893	0.0934928	0.041555	0.0268711	0.193798	0.279264	0.0820694	0.120819	0.051246	0.0928585	0.0322126	0.247116	0.0397895
AC025857.2	0.321334	1.9476	0.750101	3.20838	0.528454	1.16248	1.08695	0.735833	0.740161	1.05331	0.153216	0.76708	0.195705	1.1819	0.789478	0.229472	0.94132	0.342724	0.376719	1.44827	1.06675	0.252812	0.796651	0.686904	0.693655	0.639196	0.173502	0.0853207	1.08721	0.342311	0.1689	0.474946	1.42358	1.81032	0.258145	1.48527	1.09667	0.216317	0.131109	0.333066	0.454454	0.503485	0.517871	0.215032	1.48211	0.241705	0.0931638	0.700112	0.424901
LINC00921	0.278889	0.162773	0.257193	0.268688	0.363098	0.385354	0.310091	0.31425	0.263546	0.266634	0.310281	0.246576	0.352289	0.248675	0.35298	0.248951	0.198056	0.253386	0.150504	0.41026	0.264526	0.479469	0.204866	0.476936	0.234123	0.303065	0.409922	0.102848	0.225415	0.412631	0.114015	0.196945	0.387619	0.144478	0.47921	0.276584	0.339534	0.349411	0.309764	0.301919	0.36813	0.345942	0.293401	0.285127	0.21439	0.240856	0.206636	0.219423	0.245851
AC009065.3	0.33203	0.380125	0.401887	0.58161	0.63705	0.175171	0.0623961	0.796532	0.0980509	0.15872	0.299041	0.198153	0.471843	0.333066	0.173039	0.375424	0.383166	0.157392	0.463402	0.18706	0.104977	0.66758	0.205792	0.260248	0.406154	0.128425	0.388432	0.617124	0.262126	0.545295	0.901697	0.278095	0.201896	0.107505	0.111141	0.264605	0.198802	0.353901	0.519314	0.137661	0.187832	0.195092	0.178369	0.166642	0.493466	0.416251	0.609677	0.241139	1.31713
LINC00996	0.0176134	0.0569358	0	0.231398	0.036208	0.151334	0.208528	0	0.118592	0.086603	0.0111977	0.0911003	0	0.0471157	0.047208	0	0.159482	0.0250479	0.0294989	0.0396924	0.108591	0.0461917	0.0218336	0.180728	0.022813	0.0525548	0.0760817	0.0140302	0.065553	0.0328357	0	0.0156201	0.119342	0.0547476	0.106124	0.202128	0.031638	0.0177856	0.0215596	0.0730261	0.0797126	0.137989	0.0780623	0.03536	0.00541598	0.0176649	0	0.354974	0.0116452
GHRLOS	0.480218	0.252703	0.637254	0.2817	0.486705	0.161607	0.0755532	1.15447	0.150387	0.247099	0.546697	0.355462	0.226721	0.14937	0.339234	0.342935	0.511548	0.484391	0.149631	0.276838	0.180076	0.433463	0.21227	0.171886	0.723232	0.199935	0.265319	0.877727	0.136028	0.34501	0.451995	0.250901	0.372524	0.29506	0.331954	0.348881	0.152457	0.932234	0.419213	0.203731	0.25271	0.174985	0.332971	0.717445	0.590652	0.44802	0.492157	0.121661	0.716214
LINC00677	0.0327387	0.105829	0.203794	0.137634	0.0538407	0.148047	0.0369141	0.0214198	0.116016	0.0536573	0.0624408	0.0260509	0.478538	0	0.0584981	0.0935177	0.0697491	0.186229	0.0877291	0	0.0621051	0.274746	0.0270552	0.0279937	0	0.0651236	0.0707078	0.0173855	0	0.244131	0.18929	0.0580671	0.0341268	0	0.0526014	0.0834895	0	0.308547	0	0	0.111123	0.0256484	0.21105	0.0219083	0.140936	0.328344	0.113902	0	0.303033
AC104564.3	0.328936	0.0332279	0.255948	0.259285	0.101429	0.185934	0.0231805	0	0.174847	0.269556	0.0784202	0.392613	0.133556	0.164981	0.146937	0.176175	0.569393	0.204652	0.11018	0.231646	0.233996	0	0.033979	0.175788	0.142013	0.136316	0.355212	0.0436695	0.389525	0.284707	0	0.0243091	0.471464	0.127803	0.132126	0.498064	0.0590847	0.498226	0.0671054	0.0340945	0.139561	0.193273	0.298193	0.0550298	0.0758587	0.28866	0.0953677	0	0.0271845
AL023653.1	0.175945	0.236978	0	0.3082	0.0964509	0.106085	0.198385	0	0.0831328	0.0480611	0.0372857	0.140004	0.0952508	0.0784419	0	0.0418822	0.0624747	0.0834032	0	0	0.333767	0	0.145401	0.250741	0.0506411	0.0388877	0.126667	0.124579	0.119059	0	0.0308269	0.104022	0.0611351	0.091148	0.188462	0.112173	0.0842773	0.197406	0.0478589	0.0486318	0.199068	0.137841	0	0.0392467	0.0360678	0	0	0.127781	0.0387755
AC005009.1	0	0.229754	0.221219	0.149402	0	0.128564	0.0400704	0.0465025	0.0503741	0	0	0	0.057717	0	0	0.101514	0.151426	0	0	0	0.0674152	0.0745592	0.058737	0	0.0613717	0	0.23026	0	0	0.0378578	0	0	0	0.055231	0.0570989	0	0	0	0.058	0	0	0	0.0572738	0.0475629	0	0	0	0	0
AC011466.1	0.0337798	0.0272985	0.140184	0.177514	0.0833295	0.0916532	0.0952202	0.154707	0	0.0276818	0.107378	0.0806383	0.192016	0.0451803	0.0301792	0.120615	0.0719673	0.192152	0.0678893	0	0.0961203	0.141742	0	0.231072	0.204175	0.0671946	0.0364782	0.107631	0.0457166	0.0899624	0.0355108	0.119828	0.0704242	0.078748	0.135686	0.0646085	0.0242707	0.27288	0.137827	0	0.114657	0.105857	0.0272202	0.04521	0.0415481	0.101636	0.0783498	0.0367992	0.0446672
AC004687.1	0.282379	0.104591	0.0366203	0.222586	0.0870729	0.106412	0.0795982	0.0230938	0.158438	0.0867762	0.0374004	0.0468116	0.0191088	0.0314733	0.0420466	0.0168044	1.20321	0.0418299	0.0236464	0	0.379434	0.0370273	0.0388929	0.120726	0.253984	0.0234044	0.0381169	0.0187443	0.103502	0.0313346	0.00618435	0.0278246	0.0858525	0.0457142	0.160685	0.210034	0.050722	0.0396026	0.0192025	0.00975628	0.106496	0.0368706	0.123253	0.0393675	0.0217073	0.0354005	0.0272898	0.0769047	0.00777896
AC124067.2	0.037489	0.363552	0.116682	0.433413	0.339091	0.101717	0.0634055	0.0735833	0.0531398	0.153607	0.0238336	0	0.0304429	0.150424	0.133972	0.0267717	0.239609	0	0.0502292	0.0844825	0.106675	0.0393264	0.0309809	0.192333	0.0971117	0.124288	0.0809673	0.0597245	0.456628	0.139777	0.0394101	0.0443283	0.351707	0.262185	0.180701	0.0956037	0.0808071	0.0252369	0.0611843	0.0621724	0	0.14685	0.0906274	0.0752614	0.345827	0.112796	0.0434764	0.12252	0.0743577
AL353622.2	0.13496	0.0363552	0.140019	0.189126	0.0369917	0.12206	0.0507244	0.1766	0	0.110597	0	0.357971	0.109594	0	0.0401916	0.0321261	0.0958435	0.191925	0.060275	0.304137	0	0.0943832	0	0.1154	0.233068	0.0298291	0.0971608	0.0238898	0.0608837	0.215656	0	0.053194	0.187577	0.17479	0.0722805	0.143405	0.0969685	0.242275	0.0734212	0.149214	0	0	0.0725019	0.150523	0.165997	0.135355	0.156515	0.0980157	0.0594862
AC120498.4	0.238992	0.241421	0.185962	0.879139	0.196519	0.648446	2.02105	0.234547	1.05864	2.39915	0.0759696	2.04435	0	0.239738	2.72235	0.34134	1.97303	0.509802	0.120079	1.07715	1.24676	1.81761	1.13564	1.27721	0.154772	2.09969	1.2259	0.158643	1.81938	0.0636484	0.376859	0.0706483	2.05529	2.22857	0.143996	1.21895	1.88887	0.321771	0.0487563	2.32855	0.1352	2.48084	2.64802	0.399826	0.146976	0.299614	0	0.781063	0.513533
AC012615.6	0.311645	0.0692586	0.25866	0.900737	0.179381	0.366414	0.0395315	0.0917543	0.0662623	0.191539	0.0792511	0.266582	0.202457	0.0937851	0.125292	0.200297	0.348575	0.166195	0.109608	0.0877874	0.0960681	0.204324	0.0515086	0.173209	0.215276	0.165312	0.176683	0.0289618	0.27415	0.170144	0.12695	0.0690937	0.38983	0.133194	0.181511	0.223523	0.100762	0.319935	0.133513	0.129209	0.255635	0.195321	0.213458	0.166839	0.143742	0.390694	0.0993899	0.0594126	0.128778
DCXR-DT	0.620234	0	0.11191	0.765239	0.665225	0.0243891	1.0034	0.229364	0.516033	0.817649	0.308593	1.22311	0.525559	0.0360678	1.42145	0.423666	0.603246	1.43809	0.252917	1.30656	0	0.424325	0.623987	0.345874	0.419128	1.09072	1.2522	0.400971	1.66056	0.617632	0.311834	0.494239	1.18062	1.27826	0.108319	0.326657	1.22065	0.853215	0.242062	1.07333	0.0915317	0.401404	1.45592	0.559418	0.364849	1.62273	0.688019	0.734427	0.267436
AC011461.1	0.160667	0	0.222252	0.112575	0	0.193747	0.0603862	0.0350397	0.113871	0.0438877	0	0.0426156	0	0.0716304	0	0.0764907	0.0570497	0.152322	0.17939	0.0603446	0	0	0	0.0915872	0.0924873	0.0710218	0	0	0.0362403	0.0285259	0.0844501	0	0.0558265	0	0.0860483	0.136577	0	0.144211	0.0874062	0.0444089	0	0	0.0431559	0	0	0.161137	0.248437	0	0
PICSAR	0	0.0421581	0	0	0.0214481	0	0.0147052	0	0	0	0.0331654	0.0207555	0	0.0348869	0	0	0.388997	0.0185467	0	0	0.0247404	0.0273621	0.0215556	0.0223033	0	0.0345904	0.0281674	0	0	0	0	0.0308424	0	0.0202689	0.167636	0.0332591	0.0187411	0	0	0	0	0.0204348	0.0210186	0.0349098	0	0	0	0	0
LINC02328	0.121935	0.147809	0.139156	0.269124	0.210556	0.430092	0.233727	0.0877556	0.181482	0.149884	0.224808	0.0679185	0.128722	0.358792	0.098044	0.113199	0.207824	0.286114	0.0980238	0.109913	0.12722	0.281404	0.201534	0.16682	0.178988	0.169786	0.197513	0.0777028	0.156772	0.168863	0.166638	0.108135	0.165236	0.170554	0.274279	0.202121	0.122654	0.139543	0.0995025	0.161775	0.193143	0.277029	0.0982567	0.122396	0.0824867	0.13452	0.0848456	0.425068	0.0403087
AP002807.1	0.284656	0.345059	0.639871	0.365659	0.403115	0.572106	0.0980713	0.300054	0.280203	0.233269	0.542909	0.151005	0.526519	0.211514	0.141286	0.225866	0.53907	0.14618	0.381393	0.196008	0.164997	0.431321	0.130689	0.378621	0.723719	0.167773	0.290317	0.470287	0.096311	0.412741	0.540299	0.121546	0.478058	0.147465	0.368428	0.181481	0.124987	0.425834	0.412956	0.0131133	0.322064	0.346901	0.216636	0.201071	0.398745	0.71372	0.476838	0.068911	0.742347
AL355922.1	0.113468	0.275091	0.0588605	0.0596279	0.606467	0.0513113	0.159925	0.0371192	0.120629	0.0464923	0	0	0	0.303526	0	0.0405151	0.0604354	0	0	0.0639259	0.430497	0.0595147	0	0.0485113	0.24494	0	0	0.0301281	0.153564	0.0604377	0	0.167711	0	0.0881729	0.091155	0	0	0.0381924	0.0462967	0	0.12838	0	0	0.0379657	0	0.0568999	0	0.12361	0
AC079922.2	0.340405	0.236884	0.255062	0.39752	0.225481	0.735462	0.245218	0.272207	0.20775	0.317698	0.480915	0.300964	0.499101	0.240291	0.236538	0.459171	0.423048	0.228596	0.468756	0.191778	0.430497	0.575308	0.171912	0.250642	0.269435	0.263329	0.388019	0.451921	0.30073	0.740361	0.87971	0.346603	0.335125	0.404126	0.296254	0.22908	0.251373	0.31827	0.339509	0.274426	0.310251	0.303722	0.243824	0.442933	0.273309	0.445716	0.614089	0.257522	0.49388
AL138724.2	0.351459	0.426037	0.255242	0.240101	0.332348	0.476799	0.297213	0.31043	0.311366	0.172808	0.39102	0.139832	0.527994	0.282045	0.298297	0.263534	0.262072	0.212418	0.376719	0.158405	0.40003	0.294948	0.261401	0.330573	0.257953	0.40782	0.227721	0.345282	0.344849	0.346322	0.415653	0.405189	0.164863	0.232143	0.395284	0.291292	0.239896	0.224767	0.616623	0.335148	0.278353	0.454317	0.26905	0.29399	0.280984	0.281989	0.346453	0.402018	0.592538
TCL6	0.466856	0.0438698	0.131414	1.80483	0.419597	0.245484	2.19129	0.076954	1.16834	2.97907	0.210523	3.48307	0.0896346	0.820455	2.93582	0.607343	2.23791	1.63147	0.164863	3.32545	0.423933	0.747893	1.52679	1.11867	0.193745	2.66002	1.7274	0.199873	2.67058	0.105057	0.130304	1.30839	6.13218	2.62524	0.161359	3.14946	2.9682	0.571306	0.140279	3.8307	0.231347	0.988089	2.6713	0.497682	0.0155795	0.437369	0.119616	1.58095	0.145957
AC025171.2	0.289583	0.362175	0.779705	0.347833	0.861762	0.361677	0.248774	0.608993	0.112393	0.226007	0.565457	0.285292	1.075	0.488756	0.215597	0.689326	0.31582	0.65694	0.669753	0.217528	0.24851	0.694345	0.18803	0.389105	0.625115	0.210299	0.30527	0.413742	0.270606	0.954841	0.547235	0.660369	0.531852	0.19288	0.564977	0.338474	0.11394	0.714789	0.613277	0.131497	0.382246	0.172852	0.183346	0.747457	0.627551	0.712244	0.327837	0.210311	0.984644
ZEB2-AS1	0.142522	0.0748649	0.0221796	0.629127	0.123053	0.23202	0.345504	0.0512862	0.146466	0.286145	0.0588955	0.323214	0.0289338	0.200154	0.305594	0.0814228	0.371961	0.146943	0.066835	0.345267	0.108146	0.112131	0.170782	0.243732	0.110757	0.330755	0.192384	0.0340583	0.36166	0.0455479	0.00749129	0.126393	0.505123	0.404238	0.188918	0.236248	0.240644	0.129524	0.0407059	0.301361	0.137065	0.21773	0.258405	0.104912	0.105179	0.0643226	0.033057	0.256182	0.0518259
AC104653.2	0	0.0742835	0.238413	0	0.0755841	0.0415671	0.0777327	0.0300701	0	0.0376633	0.0876572	0.0365715	0.149287	0.0614713	0.0410612	0.0328211	0	0	0.0923686	0	0.130779	0.0964252	0	0.0392988	0.0396851	0.060949	0.0992628	0	0.0622009	0.0244802	0.0724728	0.0271724	0.0958176	0	0.110767	0.0586032	0.0330221	0.061879	0.0375048	0.0381105	0	0.0360065	0.0370352	0.184535	0.0282647	0.0921888	0	0	0
AC006064.3	0.16033	0.0647839	0.249509	0.252763	0.164796	0.0725027	0.0451947	0.209797	0.0284081	0.0985404	0.433202	0.0318947	0.260392	0	0.0358101	0.286239	0.0853952	0.171003	0.187965	0.180654	0.0760365	0.210235	0.0331242	0.137093	0.13844	0.106309	0.129853	0.212855	0.108493	0.106748	0.252819	0.142185	0.125346	0.0934411	0.0966014	0.153327	0.0575983	0.242846	0.0981258	0.0997105	0.0907002	0.0942056	0.226094	0.134113	0.542302	0.200999	0.185937	0.0873306	0.556514
AC034236.3	0.0414737	0	0.172113	0.174357	0	0.0375095	0	0.0271348	0	0	0.0527338	0.0330016	0	0	0.037053	0	0	0	0.027784	0	0	0	0	0.0709255	0	0	0	0	0	0	0	0.02452	0.0432322	0	0	0	0.0595974	0	0	0	0	0	0	0	0	0.041595	0	0	0
AC006064.1	0	0	0.0354214	0.2153	0.0842223	0	0	0	0.0241976	0	0.0651168	0.0271674	0.110899	0	0.0305026	0.0487628	0.0727384	0.0485526	0.0228722	0.0384697	0	0	0.0564295	0.0583868	0.088441	0	0.0368691	0	0.0462064	0.0181853	0.0358913	0.0403705	0.177947	0.0530612	0.0274279	0.0217669	0	0.0919346	0	0	0.0772571	0.0534953	0.0275119	0	0.0209966	0.0684831	0	0	0
AC073842.2	0.200553	0.135061	0.589531	0.351305	0.219881	0.362767	0.169599	0.131215	0.0710698	0.219132	0.191252	0.186182	0.298575	0.0894128	0.179176	0.262569	0.213637	0.213903	0.111962	0.150651	0.253632	0.315573	0.0276228	0.142905	0.230895	0.199469	0.288765	0.106502	0.248804	0.249252	0.21083	0.0988088	0.522641	0.077922	0.21482	0.213103	0.0960644	0.652543	0.109105	0.0277167	0.113454	0.235679	0.0808042	0.246047	0.0822245	0.502848	0.19382	0.145653	0.353589
AC004148.1	0.720184	0.510248	0.951882	1.58642	0.421836	1.04394	0.133485	0.613194	0.33562	0.67102	0.18816	0.612318	0.392553	0.395852	0.33493	0.450892	0.756659	0.343726	0.270973	0.589154	0.449157	0.765829	0.317962	0.607368	0.672967	0.327074	0.468758	0.0576289	0.59415	0.69363	0.280019	0.192478	0.884409	0.298983	0.737071	0.723317	0.148855	1.04933	0.474984	0.376307	0.479967	0.649231	0.445187	0.442325	0.412565	0.989436	0.320353	0.236441	0.280472
LINC01711	0.138403	0.0319565	0.34872	0.290925	0.422708	0.143056	0.122615	0.0517442	0.140131	0.30785	0.10056	0.26746	0.208724	0	0.123651	0.254152	0.400174	0.21088	0.225174	0.222782	0.131275	0.4563	0.196073	0.236687	0.0682895	0.27531	0.448377	0.241492	0.0936551	0.1685	0.0831401	0.280548	0.226712	0.338011	0.158838	0.504218	0.113648	0.412612	0.193613	0.147555	0.201332	0.232348	0.175257	0.304314	0.0121594	0.614719	0.137578	0.150774	0.248372
AC097641.2	0.453261	0.266396	0.2565	0.0433074	0.27106	0.260869	0.0929218	0.134797	0.14602	0.303904	0.130982	0.295094	0.200766	0.110224	0.184067	0.264833	0.263363	0.234392	0.220835	0.232145	0.11725	0.216125	0.204314	0.211401	0.213478	0.109288	0.0444971	0.153173	0.0836495	0.241425	0.15161	0.0730844	0.300669	0.096059	0.198616	0.288974	0.029606	0.138694	0.20175	0.17084	0.233103	0.258253	0.16602	0.110297	0.35477	0.371934	0.0955732	0.0448887	0.108973
AF196972.1	0.322072	0.165631	0.334144	0.276955	0.312985	0.264807	0.115547	0.421442	0.103757	0.19195	0.316443	0.116491	0.57063	0.234965	0.313901	0.20909	0.124758	0.312283	0.509984	0.131963	0.222171	0.460715	0.145178	0.100143	0.278099	0.388281	0.3478	0.388712	0.178315	0.46786	0.584814	0.36352	0.183125	0.227521	0.164651	0.186669	0.105185	0.335075	0.215035	0.194229	0.165635	0.0458765	0.141562	0.548613	0.540188	0.675393	0.577245	0.191378	0.677532
AP4B1-AS1	0.0771832	0.0980165	0.160152	0.150652	0.0634662	0.139612	0.00621622	0.0865686	0.0859614	0.0451785	0.0140198	0.131607	0.0626766	0.0294949	0.0197018	0.0472443	0.164437	0.086241	0.140346	0.0248478	0.0418332	0.0578329	0.018224	0.0659967	0.114249	0.0950438	0.0952557	0.017566	0.0746124	0.0939677	0.0115912	0.0325944	0.126431	0.0514088	0.0708633	0.0773265	0.00792226	0.148453	0	0.064001	0.0748512	0.138212	0.0444252	0.0295143	0.122056	0.121643	0.0127872	0.0600587	0.0218699
AL136295.7	1.54548	1.10732	1.83483	2.66254	1.17911	1.36894	1.11382	1.44898	1.32119	5.84936	1.54978	1.09032	1.7596	1.10812	1.29534	1.53603	1.42567	1.49542	1.27017	1.31053	1.16364	1.4708	1.01385	1.64846	1.1006	1.15153	1.37644	1.20146	1.12128	1.33237	1.25619	1.27167	1.92657	1.56	1.53596	1.51353	1.01884	1.86627	1.00113	1.25511	1.31595	1.5478	1.34808	1.31143	1.13662	2.78042	1.68145	0.919918	1.5485
AC002401.3	0.912516	0.0351158	1.39754	0.730713	0.428768	0.707396	0.342966	0.170579	0.523548	0.890223	1.51939	0.553227	1.34087	0.34871	0.465858	1.58258	0.694321	0.556148	1.01885	0.930267	0.206076	0.638159	0.502735	0.594484	0.262643	0.691494	0.610015	0.830713	1.11735	0.347173	0.319759	1.07899	1.49475	0.574025	0.38399	0.692583	0.624418	0.731298	0.283673	1.36921	0.245818	0.817019	1.08547	0.378017	0.0801689	0.871603	0.80629	0.142011	1.20662
OSTN-AS1	0.22275	0.270017	0.0385165	0.195093	0.183163	0.067153	0.2093	0.0485793	0.13156	0.0608463	0.236022	0.118165	0.0602947	0.099309	0.165839	0.0795355	0.0790942	0.158385	0.0248708	0.167325	0.140852	0.0389445	0.0306801	0	0.577013	0.0492326	0.0400906	0.118289	0.12561	0.0395485	0.0780548	0.175592	0.154797	0.201942	0.149122	0.189351	0.186719	0.0499838	0.151476	0.0615688	0	0.261763	0.239327	0.0745307	0.228313	0.0372335	0.129163	0.283104	0.319089
AC008105.1	0.0416908	0.0673832	0.077856	0.175269	0.18512	0.105576	0.0329056	0.103652	0.0472766	0.0478305	0.100719	0.0663487	0.115107	0.10037	0.0372469	0.0595446	0.168761	0.0711455	0.0949601	0.0657659	0.0474523	0.183683	0.0206719	0.085556	0.107996	0.0221149	0.0360169	0.0929858	0.0394961	0.0399711	0.092037	0.029578	0.0608419	0.0712728	0.0267939	0.106319	0.0239637	0.190845	0.074846	0.0414844	0.0754714	0.0326618	0.053752	0.0613776	0.0512782	0.250876	0.174058	0.0363338	0.226024
AL161668.4	5.19093	0.0521112	1.33801	1.52489	1.93536	0.11664	0.381716	0.675031	0.434169	0.422743	2.02927	0.564423	2.90619	0.172493	1.72831	1.81894	0.721251	4.92895	2.22474	1.30784	0.0611626	1.75874	0.426314	0.248119	0.835193	1.13305	2.05422	1.72929	0.741795	4.96307	2.11837	4.44143	1.71405	1.2026	0.466228	0.69889	1.25094	6.68502	1.18396	1.12288	1.09437	0.277851	2.05249	2.11443	0.356907	8.92475	3.62695	0.140495	1.64139
AC026471.4	1.6607	0.791474	2.38562	3.04328	1.92579	2.50328	0.62417	0.919382	1.72024	1.81455	0.893362	1.457	2.21304	1.87946	1.74999	1.85494	2.08657	1.75611	1.59749	1.63132	1.69634	1.83143	1.51316	2.18463	2.27964	1.3835	1.28754	0.700998	1.78651	2.0186	1.36531	1.23359	2.08622	1.48902	1.71043	2.44332	0.734282	2.63723	0.694967	0.918047	1.34899	1.96825	1.68135	1.8807	1.07368	3.45924	1.77779	0.881378	1.54843
LINC01507	3.25801	0.0692868	3.64698	3.19892	3.1725	4.22605	3.33518	2.60841	4.25356	3.4076	4.30608	4.36628	4.03812	2.46547	3.79162	4.28588	1.55262	6.21821	4.02059	4.20234	1.99238	4.63187	2.97583	2.16267	1.99885	4.06472	4.35154	5.16764	4.52532	5.66271	3.92068	4.33394	6.65825	4.26393	1.85968	3.17035	2.95689	4.09789	1.78408	4.79885	1.74608	3.39203	3.83439	4.8768	0.316362	2.7946	3.97722	3.31572	2.66421
AC092118.2	0.286648	0.162154	0.654261	0.48203	0.212134	0.622197	0.0484809	0.131281	0.223474	0.328862	0.25513	0.205283	0.232772	0.0383389	0.102437	0.266112	0.0916045	0.203819	0.0768122	0.0645968	0.163131	0.360835	0.0236885	0.0735307	0.297013	0.133046	0.0619091	0.0761107	0.155176	0.335896	0.120535	0.0677885	0.328682	0.0668237	0.276335	0.182751	0.082382	0.636788	0.18713	0.0713072	0.162159	0.247025	0.138591	0.0575462	0.0176283	0.459977	0.199457	0.187361	0.0568553
AC010175.1	0.0853544	0.413865	0.177107	0.358832	0.210556	0.463176	0.0962404	0.111689	0.30247	0.139892	0.054264	0.203756	0.207936	0.456644	0.228769	0.121907	0.090923	0.546217	0.571805	0.384697	0.242875	0	0.423221	0.218951	0.221103	0.282977	0.460863	0.453266	0.404306	0.181853	0.358913	0.151389	0.177947	0.265306	0.205709	0.217669	0.306634	0.574591	0.139304	0.353883	0	0.200607	0.275119	0.228472	0.419932	0.256812	0.197973	0.0929837	0.169297
MIAT	0.101372	0.0631199	0.0155171	0.052398	0.0286963	0.0991974	0.0318543	0.0293566	0.0471122	0.016342	0.0190172	0.033059	0.00809694	0.0311177	0.00593879	0.0213615	0.196498	0.0200878	0.0166994	0.0131075	0.0851172	0.031379	0.0219734	0.0397873	0.0315687	0.034159	0.0107675	0.0079425	0.0404833	0.022129	0.0139759	0.00982506	0.029449	0.0103309	0.108138	0.079462	0.00716412	0.0234931	0.0122049	0.0110241	0.0545266	0.0559829	0.0174087	0.0200174	0.017374	0.0316671	0.0192725	0.0271556	0.0252706
LINC01094	0.1231	1.06288	0.120992	0.183855	0.479476	0.626985	0.441969	0.0720623	0.417861	0.201756	0.275972	0.0979537	0.105225	0.641251	0.179439	0.134176	0.0759181	0.170452	0.104169	0.109504	0.55922	0.142726	0.187397	0.332395	0.341257	0.189022	0.237881	0.202994	0.350736	0.0931756	0.0340548	0.210676	0.330929	0.1309	0.364342	0.508067	0.195514	0.204991	0.0898794	0.0590964	0.205251	0.243638	0.172287	0.190768	0.10758	0.0779747	0.0901646	0.966955	0.0642536
AL121845.4	0.562335	0	0.259294	1.24771	0.513774	0.282547	0.986307	0.286157	0.885663	2.1505	0.158891	0.894927	0.152215	0.501413	2.5678	0.446196	1.66395	1.24396	0.251146	2.18246	0.177791	0.589895	0.671253	1.4425	0.161853	2.61005	1.82177	0.0663605	1.18385	0.166401	0.0985251	0.554104	2.01906	3.05882	0.702727	1.55356	3.45675	0.79917	0.101974	1.55431	0.141386	0.832149	2.51743	0.543554	0	0.313321	0.0724607	0.408399	0.289169
LINC01857	0.0388606	0.188426	0.0403171	0.0816854	0.127817	0.105438	0.67916	0.0508503	0.578381	0.0955361	0.0247056	0.0309223	0	0.675685	0.0694368	0	0	0.0828947	0	0.0875733	0.626606	0.0407651	0.417486	0.19937	0.201329	0.0515341	0.0419648	0.082546	0	0	0.0204259	0.114875	0.0405083	0	0.468281	0.37163	0.0558423	0.0261602	0.0951341	0.0322235	0.615545	0.548001	0.093943	0.0260049	0.0716958	0.0779483	0.045067	0.42334	0
AL391244.2	0.56492	0.527544	0.625166	0.936781	0.196132	0.726646	0.205246	0.583159	0.355893	0.370351	0.319242	0.489477	0.519908	0.335812	0.314038	0.331702	0.454674	0.410609	0.36163	0.367773	0.369124	0.368733	0.311233	0.354231	0.520309	0.332958	0.488037	0.19333	0.348292	0.320958	0.323328	0.504697	0.916024	0.30241	0.45383	0.448201	0.333734	0.490157	0.327816	0.322701	0.44031	0.35406	0.242784	0.31083	0.486382	1.01983	0.451321	0.123083	0.431597
LINC00623	0.976702	0.997797	1.21406	0.590733	0.765239	1.25002	1.28308	1.71813	1.03834	0.770182	1.34146	0.564559	1.42165	0.862672	0.724418	0.776445	0.736147	0.589651	1.00616	0.612549	2.03633	1.09223	1.14219	1.46544	1.44802	0.910328	0.49751	1.05691	0.723269	0.878502	1.1333	1.2366	0.61471	0.758967	1.42863	0.957534	0.834163	0.918017	1.98503	0.733485	1.33441	1.27048	0.883563	1.34419	2.54428	0.785493	1.39984	1.17442	1.76667
LINC01772	0.182651	0.142844	0.495136	0.266277	0.164724	0.277097	0.119581	0.0732432	0.162858	0.241416	0.138595	0.267237	0.248797	0.18125	0.142126	0.159888	0.163185	0.167577	0.213145	0.146054	0.162067	0.25341	0.126597	0.297242	0.279813	0.140643	0.241779	0.0563195	0.131571	0.160053	0.15175	0.104503	0.270238	0.155668	0.312399	0.262947	0.0931336	0.337141	0.0961602	0.0732849	0.133325	0.184637	0.213652	0.12617	0.141315	0.218639	0.129826	0.147628	0.116864
AL021707.8	0.41791	0.422157	0.433574	2.30594	0.601369	0.661439	0.176704	0.136712	0.444283	0.428085	0.199265	0.332541	0.509046	0.279476	0.186682	0.14922	0.222587	0.445729	0.349957	0.353164	0.396387	0.328794	0.0863402	0.53601	0.541278	0.346377	0.33847	0.110964	0.42419	0.556489	0.219663	0.061769	0.43563	0.0811865	0.335729	0.399655	0.300267	2.32097	0	0.346535	0.236415	0.409254	0.252568	0.209745	0.0642519	0.73348	0.242328	0	0
LINC00892	0.129589	0.298063	0.0310261	0.0209537	0.0573777	0.162281	0.0505789	0.0586979	0.0353249	0.0653511	0.133085	0.0555246	0	0.039998	0.062341	0.00711866	0.0106187	0.0567038	0.0601022	0.011232	0.198555	0.104569	0.0329515	0.136378	0.327081	0.0264388	0.0322941	0.0952851	0.0539636	0.0318574	0.0209584	0.023574	0.0519553	0.0154923	0.320326	0.127106	0.0214868	0.0268422	0.138287	0	0.0902273	0.109334	0.0562287	0.0533657	0.447519	0.0599852	0.0693628	0.108594	0.0131813
AC012236.1	0.159022	0.0790836	0.0634549	0.102851	0.120702	0.0331898	0.0275852	0.0400165	0.156053	0.040097	0.0311072	0.0389348	0.0397336	0.0163609	0.0109286	0.0436775	0.364855	0.0173957	0.0245843	0.0275663	0.127628	0.025664	0.0202178	0.0941362	0.0422495	0.0486656	0.0660482	0.0129919	0.0827753	0.0521241	0	0.0144641	0.0637558	0.0285166	0.147405	0.0701889	0.008789	0.0741123	0.0698746	0	0.249121	0.0287499	0.0197142	0.0491149	0.0451367	0.098146	0.0141862	0.199888	0.0566127
LINC01176	0.818067	0.226664	1.01847	1.74415	0.595802	0.591899	0.329429	0.229386	0.679189	1.01516	0.297192	0.390573	0.303685	0.468925	0.417639	0.400594	0.896336	0.265912	0.53238	0.658406	0.775935	1.17691	0.347683	0.8394	0.403643	0.464941	0.530049	0.372365	0.52194	0.448184	0.442279	0.290193	1.07203	0.435906	0.168993	0.789782	0.403048	0.692319	0.724787	0.348865	0.661125	0.915568	0.376691	0.547439	0.158116	0.492275	0.460808	0.331013	0.355426
AC005342.2	0	0.0981013	0	0.0637924	0	0	0	0	0	0.0497394	0	0	0	0.162362	0	0	0	0	0	0.136781	0	0	0	0	0.0524095	0.0402457	0	0	0.0410723	0	0	0	0	0	0	0.0386967	0	0	0	0	0	0	0	0.0406172	0	0	0	0.0661217	0.0401296
AL021392.1	0.1945	0.214815	0.27578	0.149909	0.218576	0.181773	0.14986	0.229059	0.34003	0.23377	0.399813	0.170245	0.39486	0.190772	0.243276	0.291684	0.214096	0.184398	0.217166	0.321429	0.276725	0.224436	0.0910832	0.110874	0.296703	0.270829	0.210037	0.251333	0.324651	0.310796	0.381672	0.260649	0.250055	0.367776	0.0729178	0.276939	0.204963	0.379709	0.17459	0.327939	0.124701	0.228566	0.318686	0.347085	0.135563	0.357626	0.278196	0.14832	0.647258
AC156455.1	0.156631	0.320664	0.0433337	0.537759	0.180312	0.273875	0.223703	0.0478231	0.384835	0.248154	0.132771	0.290815	0.110233	0.307256	0.167922	0.0969397	0.355945	0.222743	0.139906	0.223549	0.297128	0.273845	0.172586	0.375002	0.225409	0.27695	0.248076	0.0942675	0.240243	0.161294	0.0603742	0.117297	0.163272	0.146056	0.335546	0.279605	0.255087	0.0984117	0.0681682	0.181831	0.0945145	0.392669	0.227187	0.11879	0.321084	0.0628354	0.169537	0.193382	0.124268
AC024361.3	0	0	0.119135	0.301721	0	0.0519276	0	0	0.0813852	0.141152	0	0.182748	0.0466243	0	0	0	0.122323	0	0	0.0646938	0	0.0602295	0.0474482	0.147282	0	0	0.062002	0	0.0388522	0.0305818	0	0.0678902	0.05985	0.044616	0.138375	0	0	0.154605	0.0937057	0	0	0.0449811	0.0462662	0.0384217	0.0353096	0	0.0665855	0	0
CEROX1	0.347625	0.189922	0.193026	0.195543	0.438833	0.270117	0.110412	0.0896944	0.176974	0.08827	0.199213	0.136359	0.147108	0.242296	0.0612395	0.104893	0.250347	0.139255	0.357521	0.0827517	0.176471	0.32871	0.121385	0.171647	0.48618	0.0844077	0.148043	0.122202	0.125899	0.312945	0.229043	0.193944	0.12249	0.0684836	0.554598	0.134225	0.133678	0.247199	0.163811	0.0649586	0.393309	0.145759	0.0907434	0.180203	0.246905	0.368283	0.147631	0.0853402	0.301049
AL161785.1	7.14928	2.33222	4.15093	2.51614	3.18205	2.69908	1.70096	2.4675	1.76646	3.27871	2.85635	2.53128	3.56856	1.97383	2.84202	3.79397	1.67685	5.57314	2.32881	3.28873	2.05299	2.95858	2.22233	3.11263	4.44582	4.02284	4.03726	3.04769	1.79753	4.69885	4.17152	2.13278	2.87157	3.26194	2.76631	3.15713	3.46375	5.27638	4.28185	2.6106	3.07968	3.44279	3.17118	3.55523	2.42019	4.57181	3.57506	1.25042	3.03553
AC008760.2	0.2677	0.102475	0	0.133273	0.0347564	1.98787	0.111205	0.0829643	0.229672	0.242466	0.0716589	0.0112113	0	0.489958	0.100701	0.0100616	0.270156	0.0100182	0.00943879	0.0158755	0.975559	0.0738999	0.0815046	0.192758	0.0364974	0.00934221	0	0.0374103	0.0476705	0.0600368	0.00740572	0.0333198	0.0146868	0.0985366	0.939461	0.152705	0	0.0379391	0.0804819	0	0.430408	1.35769	0.0227069	0.0471423	0.0433239	0.0423919	0	0.138139	0.00931527
WDFY3-AS2	3.87135	2.63785	5.20923	3.89388	4.44297	2.31098	4.69178	4.01915	2.60396	4.5314	6.90548	6.39159	7.89185	2.96822	6.32534	5.83959	4.07138	8.34356	6.24626	6.49104	1.97924	6.00109	4.3557	2.64609	4.81989	5.70411	5.40881	6.01366	5.09961	5.15672	4.82308	5.8186	8.82282	5.02503	2.01312	4.74177	4.99172	6.08994	3.8307	6.51232	3.03748	4.23306	6.07772	6.54469	2.31636	6.62464	4.91859	5.45976	4.8664
AL442128.2	0.136268	0.118593	0.28275	0.121185	0.0948116	0.132723	0.023638	0.157736	0.0148582	0.0773088	0.06664	0.0583861	0.093632	0.0700989	0.056189	0.179652	0.11166	0.0149065	0.0912882	0.0708652	0.0397691	0.31888	0.00866242	0.12548	0.0724078	0.104255	0.158472	0.0946292	0	0.111664	0.0771348	0.0247889	0.120192	0.0244361	0.0757876	0.0801939	0.0677823	0.183466	0.119752	0.0608431	0.118596	0.057484	0.0506798	0.119246	0.0709096	0.199742	0.182344	0.0228381	0.166326
AC007743.1	0.247167	0.428615	0.464781	0.254362	0.554677	0.414484	0.174181	0.235831	0.211672	0.219427	0.425577	0.27043	0.551957	0.378794	0.326631	0.400819	0.153587	0.622436	0.486397	0.330717	0.180712	0.356511	0.353197	0.290598	0.444627	0.307289	0.417048	0.177742	0.132409	0.438836	0.544024	0.395767	0.214706	0.180062	0.426082	0.33814	0.184988	0.419438	0.357169	0.162254	0.198085	0.201706	0.273859	0.268776	0.500345	0.624888	0.352331	0.12902	0.599188
LINC01018	1.64129	0.447981	1.7028	0.788248	1.56411	0.221187	0.364608	0.768044	0.34281	0.561159	3.14762	0.674629	5.75932	0.385253	1.51975	1.48645	1.20996	1.50323	1.85682	1.02265	0.268051	1.07751	0.687163	0.543705	1.39843	0.699094	1.86043	1.0967	0.279497	2.37949	2.85661	1.97285	0.730807	0.865751	0.667999	0.651398	0.980113	1.96099	1.29499	1.05453	0.479618	0.996308	0.621872	1.97845	0.72193	2.14209	3.90769	0.171695	3.11888
SNHG12	0.65109	0.635974	0.875204	0.946119	0.609865	1.6744	0.261733	0.485253	0.762399	0.598508	0.500315	0.671261	0.445961	0.552787	0.409712	0.513475	1.34492	0.50321	0.618234	0.535865	0.692738	1.30661	0.294763	0.711638	0.620859	0.56686	0.67253	0.231505	0.578503	0.636296	0.476141	0.217573	0.926568	0.299166	0.836888	0.794102	0.174919	0.895661	0.475868	0.286376	0.723843	0.847181	0.488159	0.484953	0.675473	0.880121	0.531837	0.283714	0.49036
FBXL19-AS1	0.319382	0.441903	0.577357	0.498424	0.505348	0.844682	0.302825	0.506572	0.380694	0.467936	0.356871	0.492878	0.986332	0.524256	0.389099	0.504537	0.61858	0.591823	0.492757	0.408941	0.784873	0.568545	0.311926	0.53791	0.789724	0.378621	0.522568	0.300663	0.311083	0.796451	0.554494	0.389093	0.373279	0.424919	0.357652	0.509051	0.292059	0.56031	0.284319	0.369163	0.459906	0.708938	0.514725	0.780425	0.366046	0.509594	0.533139	0.115977	0.857438
AC073896.4	5.97778	2.99051	4.42987	4.43777	4.60332	5.44931	3.90502	4.43874	4.03493	4.70426	5.09732	3.32211	3.77553	2.72853	5.12867	3.35411	4.90217	4.25046	5.21237	4.65073	4.99492	6.56935	4.11669	5.84158	5.36644	4.34114	3.43257	3.04847	1.99043	6.14057	3.44129	2.86099	3.16507	3.42857	6.21245	4.86974	5.3858	5.71682	3.91018	2.79313	4.93832	5.09201	3.13485	3.9685	4.20141	7.85092	9.24333	2.58416	5.26962
LINC01410	0.245443	0.925633	0.339523	0.0992163	0.476095	0.307361	0.159662	0.547636	0.151653	0.108304	0.356092	0.0951486	0.470172	0.22727	0.146187	0.251679	0.181008	0.371416	0.476417	0.0638207	0.262649	0.455528	0.0676113	0.263682	0.61406	0.133534	0.108738	0.230602	0.085173	0.419015	0.499501	0.398123	0.150886	0.102699	0.232568	0.196604	0.12661	0.478738	0.518697	0.0365299	0.398747	0.103539	0.162282	0.522222	1.71069	0.397644	0.934214	0.191966	0.948685
LINC01780	0.35642	0	0.501843	0.829472	0.669891	0.0460503	1.17693	0.133253	0.433043	1.68988	0.598855	1.31677	0.702903	0.238355	2.25175	0.581777	1.05766	1.44817	0.358159	1.4056	0.0724422	0.534126	0.715324	0.326531	0.32974	2.36329	0.632321	0.405586	1.9467	0.230524	0.267632	0.888042	2.17612	2.23549	0.0818089	1.3634	1.3536	0.805499	0.228525	1.30885	0.115217	0.578405	1.80531	0.528132	0.078283	0.76599	0.679066	0.915227	0.504959
AC016526.2	0.294145	0	0.610338	0.502365	0.423271	0.133015	0.0829148	0.43301	0.260589	0.391698	0.280503	0.234058	0.537435	0.049177	0.821223	0.446367	0.587502	0.549018	0.369474	0.455718	0.139498	0.11571	0.273466	0.0628781	0.285732	0.219416	0.714692	0.214778	0.174162	0.744197	0.231913	0.717352	0.306616	0.542857	0.0886132	0.281295	0.105671	0.420777	0.150019	0.243907	0.1664	0.144026	0.385166	0.492094	0.0226117	0.368755	0.511684	0.0400545	0.510494
LINC00861	0.177031	0.167358	0.017327	0.105318	0.0686648	0.28699	0.131818	0.0284101	0.234366	0.0958031	0.0382237	0.0930261	0.00813726	0.250181	0.0537152	0.0143119	0.0355813	0.0522509	0.0223767	0.0301091	0.392855	0.0700784	0.0772898	0.191359	0.051915	0.0442955	0.0541055	0.0212855	0.0904108	0.0498157	0	0.0355463	0.128828	0.0467205	0.211986	0.287487	0.0527985	0.0382258	0.0163543	0.0221579	0.154946	0.193645	0.0672897	0.0156466	0.0143792	0.0368498	0.00387369	0.251075	0.0154587
AC018653.3	1.96221	0.380049	0.639328	3.68146	1.56015	1.39333	1.60907	0.519889	1.85043	2.37876	0.69075	5.25191	0.711109	1.14955	3.07147	1.1349	2.07295	1.94869	0.814786	2.75912	1.10746	1.53103	1.9298	1.62235	0.980177	2.95698	2.25905	0.955896	4.70764	0.97605	0.775666	1.22721	8.0464	2.5959	0.625328	2.56403	2.48178	1.77943	0.674896	2.79697	0.935735	1.47373	3.00554	1.33479	0.289215	1.08969	0.771071	2.73825	0.932783
STAG3L5P-PVRIG2P-PILRB	0.415639	0.149734	0.238988	1.46315	0.238828	0.778996	0.0875188	0.124502	0.145515	0.340607	0.0827746	0.31081	0.239923	0.127258	0.232644	0.164501	0.432086	0.263491	0.124126	0.33855	0.22324	0.514806	0.0951822	0.239787	0.220523	0.322081	0.324463	0.0691415	0.206706	0.530792	0.186883	0.074016	0.365402	0.163436	0.366088	0.383116	0.0395781	0.579828	0.110334	0.087201	0.198303	0.392318	0.197728	0.412183	0.117027	0.502233	0.232299	0.0872848	0.251624
AC138028.4	0.145079	0.393602	0.763336	0.729723	0.460141	0.571711	0.140214	0.393242	0.470049	0.450081	0.25035	0.313346	0.302944	0.249484	0.129615	0.266412	0.7948	0.154737	0.319343	0.256882	0.412822	0.347862	0.256915	0.363296	0.572669	0.302333	0.380481	0.104558	0.378667	0.353257	0.190642	0.11028	0.367275	0.314053	0.541125	0.502114	0.148913	0.739463	0.219866	0.14608	0.234493	0.511467	0.275566	0.201105	0.293156	0.384545	0.300447	0.101602	0.205542
AL035587.1	0.859731	0.663665	0.82539	0.674316	0.844107	1.19535	0.513627	0.688424	0.645702	0.746592	0.424206	0.71474	1.14621	0.755148	0.492954	0.63228	0.751792	0.593059	0.722087	0.534961	0.766769	0.592271	0.551418	0.888734	1.11906	0.399891	0.734412	0.395224	0.408105	0.539944	0.546319	0.65243	0.575163	0.658101	0.968996	0.908074	0.424102	0.691052	0.628268	0.42561	0.92916	0.71375	0.527342	0.729884	0.489263	0.630596	0.535723	0.321511	0.330867
AC084781.1	0.495472	0.282639	0.755945	0.183792	0.191725	0.210877	0.0164313	0.400446	0.0826259	0.11942	0.314996	0.0695751	0.497018	0.155927	0.20831	0.291388	0.124188	0.290131	0.292876	0.1642	0.165866	0.366886	0.0722572	0.19937	0.78015	0.0773011	0.188841	0.185729	0.0197222	0.248384	0.29107	0.275701	0.24305	0.181185	0.140484	0.111489	0.0628226	0.706326	0.40432	0.0241676	0.131902	0.137	0.140915	0.214541	0.233011	0.46769	0.540805	0.0317505	0.578086
AC007773.1	0.590105	0.143064	0.448963	0.330776	0.323487	0.409171	0.19961	0.424694	0.209115	0.306266	0.362653	0.203476	0.383355	0.0526174	0.316323	0.168563	0.440022	0.405604	0.474387	0.2438	0.0746284	0.63966	0.178809	0.336385	0.441598	0.234766	0.212414	0.40738	0.119794	0.39813	0.33085	0.453545	0.225546	0.320987	0.189625	0.125406	0.310924	0.198624	0.208669	0.293592	0.311572	0.261973	0.237757	0.592335	0.858874	0.729923	0.638728	0.299997	0.780297
AC007728.2	0.0831278	0.174663	0.0517461	0.0349472	0.205063	0.270656	0.0562379	0.0870203	0.0471327	0.0817457	0.0739878	0.0132294	0.0270015	0.0889463	0.0148534	0.0118727	0.0531306	0.023643	0.0445511	0.0187331	0.0473079	0.0348808	0.041218	0.0568637	0.0430669	0	0	0.0176577	0.0562512	0.061988	0	0.00982933	0	0.0387577	0.10685	0.127194	0.0358362	0.0223841	0.0407009	0.0137861	0.0940522	0.117224	0.0401913	0.0778791	0.0306733	0.0500225	0.0192809	0.090558	0
AC243960.1	0.292102	0.472113	0.068875	0.0976822	0.229272	0.216149	0.232046	0.0347477	0.423457	0.119686	0.16038	0.137346	0.1186	0.355168	0.142345	0.05689	0.0848614	0.113289	0.0889475	0.0299209	0.60449	0.194993	0.296255	0.261119	0.103181	0.105645	0.0716898	0.0775589	0.170707	0.169729	0.118641	0.156996	0.193764	0.113492	0.586652	0.380921	0.0763178	0.160885	0.130017	0.0440388	0.315467	0.416075	0.0855925	0.12439	0.0408268	0.079897	0.123183	0.737671	0.0790051
AC023908.3	0.19452	0.0709923	0.33201	0.263795	0.0877143	0.141876	0.0247629	0.238113	0.0355777	0.12341	0.171536	0.199721	0.203819	0.0419627	0.0560599	0.170278	0.106947	0.129389	0.109294	0.0919132	0.0714199	0.105318	0.0674116	0.107308	0.195052	0.112337	0.210058	0.119959	0.0849214	0.203875	0.257258	0.122423	0.235472	0.117024	0.0756135	0.112013	0.0495928	0.244998	0.0819271	0.0676408	0.0851933	0.08357	0.121352	0.125971	0.17751	0.289486	0.14554	0.0615212	0.282106
AL139349.1	0.530174	0.13389	0.996956	0.835825	0.381457	0.44953	0.056043	0.346875	0.0704539	0.244387	0.37919	0.369138	0.780331	0.044319	0.207227	0.449598	0.352977	0.21205	0.288578	0.224018	0.157146	0.486638	0.0273835	0.34	0.314729	0.285626	0.178914	0.140772	0.381182	0.31769	0.0870846	0.156724	1.07077	0.102996	0.239578	0.19013	0.023808	0.847646	0.108159	0.109906	0.112471	0.233636	0.133507	0.177392	0.20378	0.697887	0.038428	0.0360977	0.416249
AL135791.1	0.0925879	0.336704	0.312189	0.194621	0.418732	0.376821	0.313189	0.31803	0.196862	0.170716	0.235451	0.313116	0.601487	0.154795	0.206797	0.396714	0.320542	0.44438	0.713303	0.312974	0.131729	0.242814	0.153029	0.257298	0.459693	0.245567	0.274956	0.454803	0.234948	0.480831	0.535328	0.451602	0.313669	0.287789	0.241737	0.206601	0.066524	0.560957	0.207775	0.345486	0.288077	0.199474	0.298434	0.325282	0.839865	0.325005	0.456345	0.100864	0.535628
AC005332.4	1.16337	0.970983	1.52356	0.972159	0.82332	1.00905	0.994565	1.52231	1.0408	1.21124	1.36404	0.660148	2.02882	0.943807	1.07345	1.43686	0.914218	1.15267	1.9548	0.762871	1.06728	2.82091	0.906249	1.04368	1.49857	0.512154	1.10184	1.47866	0.529126	1.72692	1.33326	0.693446	0.944317	0.696544	0.735423	0.820737	0.554969	1.21326	1.59522	0.703742	1.33784	1.20278	0.637782	1.49321	2.54515	1.44412	2.17859	0.612904	2.15619
AC090948.3	0.312295	0.140208	0.432	0.54704	0.313859	0.219679	0.195625	0.249729	0.270521	0.341225	0.154421	0.276112	0.169066	0.278462	0.217006	0.247797	0.295706	0.222055	0.185967	0.390981	0.362036	0.2912	0.25808	0.385713	0.389504	0.23008	0.29977	0.0737072	0.187844	0.277234	0.14591	0.16412	0.253195	0.107856	0.529642	0.353959	0.249314	0.163513	0.141579	0.37405	0.235557	0.59806	0.307574	0.139322	0.0640187	0.38281	0.0402414	0.151204	0.114708
SNHG3	1.36567	1.56475	1.3004	1.34194	0.988362	2.79175	1.18389	1.64014	1.26623	1.27628	1.1388	1.11647	2.16101	1.52006	1.06968	1.02536	5.60982	1.17723	1.48826	1.18044	1.8321	1.94284	0.811657	1.00377	1.89805	1.16602	1.07577	0.958689	1.15199	1.49219	2.12398	1.90792	1.4967	0.930388	1.19105	1.40739	0.819931	1.8198	0.923602	0.884223	1.42873	1.52791	1.1457	1.52419	2.20321	1.66986	1.75193	1.30941	2.15216
AC040162.3	0.0831916	0.0672297	0.0609245	0.210873	0.11267	0.15048	0.0137944	0.0608329	0.0763026	0.0761941	0.0404445	0.105137	0.0953727	0.0589067	0.0699522	0.0454304	0.135535	0.0452346	0.0557316	0.0827094	0.0603407	0.112936	0.048529	0.100425	0.0887353	0.0778749	0.0686989	0.0285858	0.0894088	0.0990485	0.0360107	0.0376116	0.153033	0.0760539	0.169046	0.112317	0.073837	0.144949	0.0718802	0.0527519	0.105198	0.0651747	0.0591502	0.0949676	0.0511614	0.147238	0.0454016	0.0373172	0.0517669
AC116914.2	0.394214	0	1.43146	0.414322	0.162077	0.237689	0.111123	0.214934	0.139697	0.215367	0	0.679652	0.213414	0.0878765	0.293496	0.0469195	0.629899	0.373738	0.132046	0.222093	0.249274	0.27569	0.162889	0.449438	0.170196	0.217825	0.283803	0	0.311218	0.209974	0.103604	0.0388444	0.547905	0.204222	0.47504	0.209441	0.0472069	0.442297	0.10723	0.054481	0.297347	0.257366	0.105888	0.131901	0.121218	0.263578	0	0.214725	0.0434392
CDK6-AS1	0.171989	0.301143	0.535304	0.0602537	0.141423	0.233324	0.145443	0.750175	0.264105	0.140941	0.309801	0.0684277	0.442267	0.153356	0.0768281	0.163761	0.610697	0.203819	0.0960153	0.0645968	0.299073	0.451044	0.0947541	0.245102	0.396018	0.0570197	0.0309545	0.50233	0.116382	0.473308	0.33147	0.203365	0.239041	0.0222746	0.11514	0.0365501	0.144169	0.231559	0.72513	0.0950762	0.259454	0.112284	0.138591	0.345277	0.52885	0.459977	0.432157	0.124908	0.397987
AC244197.2	0.0291899	0.0471785	0.0605679	0.214752	0.168016	0.0527997	0.0493691	0.114588	0.041376	0.310966	0.0556724	0.464542	0.213333	0	0.0782356	0.125071	0.124377	0.290574	0.0391097	0.328901	0.0553731	0.398067	0	0.249593	0.100818	0.0774191	0.18913	0.015501	0.059257	0.373145	0.153428	0.0172576	0.152138	0.0453653	0.0703494	0.279148	0.0629185	0.235802	0.0952794	0	0.231182	0.0228682	0.0470432	0.117201	0.0897565	0.292752	0.135408	0	0.135093
LINC02158	0.149204	0.241152	0.0884548	0.179216	0.0876337	0.115665	0.0961332	0.153401	0.0755331	0.0873351	0.135509	0.0678428	0.121161	0.0570169	0.0952143	0.076107	0.158938	0.0757788	0.0856752	0.0240168	0.0606512	0.0670784	0.0352291	0.0729022	0.055214	0.0565324	0.0690524	0.11319	0.0432702	0.102178	0.168053	0.466263	0.0444371	0.0496894	0.136987	0.0271783	0	0.0573951	0.156542	0.0706977	0.12058	0.100192	0.0858788	0.114109	0.249057	0.106886	0.173033	0.09288	0.436862
AC007566.1	0.463666	0.573074	0.905495	1.17529	0.784953	0.740024	0.476672	0.392584	0.599244	0.670524	0.537531	1.28047	0.885928	0.401273	0.584814	0.642751	0.435808	0.98906	0.730867	0.799028	0.362177	0.629446	0.270475	0.536393	0.965576	0.795727	0.706876	0.231741	0.701335	0.624681	0.602114	0.274128	1.05194	0.487466	0.635419	0.799879	0.352738	1.28525	0.244825	0.791567	0.586317	0.662396	0.505497	0.748319	0.35224	0.98475	0.284675	0.356548	0.414749
AC116667.1	0.144922	0.535388	0.311448	0.26111	0.297917	0.140432	0.0525232	0.331862	0.0733657	0.118761	0.197431	0.172977	0.495954	0.304594	0.0832339	0.243946	0.0992424	0.301778	0.277389	0.0933104	0.117822	0.325768	0.0598818	0.194728	0.348593	0.137275	0.279462	0.0934509	0.13309	0.463148	0.473369	0.250922	0.183439	0.144791	0.316007	0.15839	0.0669382	0.383268	0.177391	0.0944199	0.234239	0.145975	0.141805	0.318649	0.350133	0.404892	0.46819	0.0676611	0.492766
AC109460.3	0.0503426	0.0290595	0.0484988	0.253214	0.0443525	0.0975657	0.0141908	0.014116	0.0254855	0.0471482	0.0114304	0.0572268	0.064241	0.0240475	0.016063	0.0256791	0.0459659	0.0127842	0.0289075	0.0162069	0.0204642	0.0528099	0.0208015	0.0491956	0.0465742	0.0429176	0.0504809	0.0114574	0.0729986	0.0325604	0.00945041	0.0148817	0.127444	0.0363255	0.0462204	0.0412658	0.0258364	0.0508346	0.0146718	0.0208722	0.0162738	0.042257	0.0202834	0.0312822	0.0243256	0.0829474	0.0166808	0.0195866	0.0142646
AC020907.4	0.181743	0.146872	0.339399	0.725851	0.0298888	0.23012	0.0204923	0.0237817	0.103047	0.238295	0.0231086	0.173541	0.0590338	0	0.0649485	0.10383	0.30976	0.0258455	0.121753	0.122869	0.0344766	0.15252	0.060077	0.124322	0.188315	0.16871	0.274766	0.0193026	0.221369	0.193607	0	0	0.151559	0.0282455	0.146004	0.115869	0	0.464916	0.0296616	0.0301406	0.123376	0.17086	0.205032	0.048648	0.0894152	0.218729	0.21077	0	0.0720959
PIK3IP1-AS1	0.21517	0.124204	0.318907	0.54921	0.126379	0.139002	0.0519884	0.221223	0.130714	0	0.0781681	0.220135	0.224651	0.0411126	0.164773	0.19756	0.130976	0.0874259	0.185331	0.0346351	0.0874664	0.322451	0.127012	0.131417	0.265418	0.101908	0.16597	0.130587	0.124802	0.245589	0.161569	0.218078	0.0961257	0.0955442	0	0.274361	0.0441711	0.31039	0.100334	0.0254887	0.313003	0.216733	0.123848	0.390827	0.226844	0.277456	0.356479	0	0.243874
AC138207.1	0.105244	0.0567008	0.0727926	0.0368709	0	0.0317283	0	0	0	0.057497	0	0.0558303	0.0284879	0.0469212	0	0	0	0.124722	0	0.0395285	0.0332747	0	0	0.0899907	0	0	0	0.0186297	0.0237391	0	0	0.0207408	0.0731378	0.0545216	0.0281828	0.11183	0.0252059	0.0236162	0.0286275	0.0290898	0	0	0	0.023476	0.0215745	0.070368	0	0.0382171	0
LINC02608	0.448988	0.0302367	0.232908	0.275269	0.615323	0.778305	0.210938	1.19951	0.87509	0.0613226	0.214083	0.11909	0.5469	0.550475	0.768832	1.25581	0.199283	0.159625	0.375982	0.126476	0.567819	0.588741	0.185522	0.319928	0.0646144	0.744269	0.525258	0.178823	0.329141	0.677588	0.983323	0.641503	0.0780041	0.668716	0.15029	0.0715624	0.134415	0.251875	1.16023	0.248203	0.380994	2.1105	0.69345	0.400608	0.2301	1.61357	1.25835	0.32608	0.76686
AC083967.1	0	0.0300019	0	0	0.0915815	0.0335765	0	0	0	0	0	0	0	0.0496545	0	0.0265118	0.27683	0.0263975	0.0248708	0	0	0.0389445	0	0	0	0	0	0	0	0	0	0	0	0	0.0298245	0	0	0	0	0	0	0	0	0.0248435	0	0	0	0.0404434	0.0245453
AL365361.1	0.269133	1.1718	0.0569836	0.225134	0.293564	0.491783	0.647169	0.0754647	0.864189	0.288063	0.213003	0.222896	0.0133805	0.815426	0.186468	0.113747	0.362752	0.18746	0.114065	0.142341	0.791863	0.178612	0.608226	0.840663	0.118565	0.13475	0.1898	0.110836	0.271318	0.102393	0.0230958	0.14288	0.14886	0.102434	0.917782	0.847415	0.217049	0.181175	0.129979	0.100197	1.00672	0.658357	0.376204	0.121292	0.0202668	0.0936454	0.0191091	1.16677	0.029051
AL133215.3	0.0426772	0.0344887	0.0885535	0.269124	0.175463	0.115794	0.0481202	0.0837667	0.151235	0.209838	0.244188	0	0.138624	0.0570805	0.228769	0.0914303	0.0454615	0.242763	0.0857708	0.0961743	0	0.223844	0.0705368	0.109475	0.221103	0.141489	0.0460863	0.0226633	0.115516	0.0454632	0.11216	0.0252315	0.0889735	0.132653	0.0342849	0.136043	0.0306634	0.143648	0	0.106165	0.0482857	0.133738	0.10317	0.057118	0.104983	0	0	0.185967	0.225729
BHLHE40-AS1	0.330737	0.699473	0.452643	0.266252	0.399258	0.470961	0.412591	1.04512	0.403976	0.259498	0.568164	0.375164	0.982868	0.771774	0.238901	0.628155	0.217385	0.420301	0.758984	0.253727	0.553986	0.88582	0.395442	0.324921	0.455714	0.629903	0.455944	0.627799	0.195233	0.884565	1.44992	1.3646	0.35943	0.262474	0.785788	0.273669	0.298305	0.667938	0.614433	0.204228	0.573244	0.391419	0.311876	0.805244	0.952073	0.564601	0.726314	0.406295	1.26548
AC026401.3	1.71251	1.80436	1.34939	0.820188	1.31904	2.80356	1.20988	2.02813	1.42881	1.31454	1.33679	0.758963	1.10899	2.26148	0.968336	1.36226	2.21679	1.34098	1.4522	1.17241	2.50843	1.59178	1.16442	2.20573	1.31024	0.74742	1.26408	1.16266	0.909459	1.61647	1.12801	1.70453	0.790875	0.90962	3.2391	0.953598	1.02795	1.31335	1.25594	0.701026	2.01114	1.29068	0.646311	1.30555	0.706553	2.28277	1.55865	0.661217	1.0319
AC004067.1	0.218507	0.198655	0.453394	0.344479	0.157215	0.469352	0.277172	0.250183	0.251655	0.290976	0.121551	0.391211	0.199619	0.219189	0.195216	0.175546	0.320049	0.174789	0.128084	0.153879	0.336787	0.0859562	0.0902871	0.303612	0.117921	0.108663	0.176972	0.261081	0.129378	0.145482	0.114852	0.113037	0.142358	0.127347	0.373019	0.0696541	0.0784983	0.220643	0.15602	0.113243	0.185417	0.299574	0.044019	0.127944	0.0839865	0.136966	0.158379	0.0595096	0.144466
AC093752.3	0.933688	0.188635	0.880621	0.8698	0.907345	0.633333	0.370862	0.819135	0.300791	0.643411	0.37774	1.06378	1.1373	0.596019	0.796249	1.25777	0.58772	1.13164	0.71079	0.215191	0.362291	0.378423	0.245509	0.544339	0.787887	0.590955	0.618713	0.202838	0.44514	1.10767	0.591151	0.313644	0.774198	0.41224	0.289804	0.662912	0.243946	1.27137	0.432908	0.563071	0.360133	0.531984	0.512985	0.667412	0.626403	0.851289	0.639842	0.0924677	0.982083
AL356056.2	0.135051	0.171504	0.180145	0.121663	0.11105	0.104694	0.0761377	0.0378683	0.136737	0.189723	0.11039	0.0767596	0.0783344	0.206434	0.120656	0.371995	0.0411034	0.397828	0.155097	0.0434774	0.219593	0.0809543	0.063775	0.115477	0.166589	0.0767551	0.291679	0.13319	0.0783317	0.236353	0.12169	0.136877	0.160888	0.179905	0.17049	0.110702	0.0415859	0.0129877	0.110206	0.0959877	0.130971	0.181377	0.0621863	0.0645531	0.142379	0.232193	0.0894974	0	0.242357
AC243829.1	0.0409409	0.0330856	0	0.0286861	0.0336649	0.222166	0	0.0178575	0.0290164	0	0.0173521	0.0108592	0	0	0.036577	0	0.0145373	0.0194072	0.0182847	0	0.0129441	0.0429474	0.0225557	0	0	0.00904881	0.0147371	0.00724708	0.00923468	0.0145378	0	0	0.0284512	0	0.186377	0.139209	0.0294159	0.0091869	0	0.0226324	0	0.0106914	0.0219938	0.0365294	0.0503559	0	0	0.163534	0
ZKSCAN2-DT	0.355995	0.109124	0.522167	0.793463	0.151411	0.355275	0.0553653	0.25701	0.191406	0.231372	0.156085	0.37607	0.314007	0.106721	0.153541	0.306822	0.366144	0.27495	0.2426	0.235141	0.186296	0.231792	0.111591	0.304399	0.238493	0.227908	0.344664	0.0554105	0.166135	0.271349	0.17744	0.134266	0.371089	0.147856	0.207096	0.316965	0.0617402	0.661103	0.15026	0.218851	0.208334	0.163491	0.20773	0.123221	0.218931	0.547865	0.213544	0.0668647	0.304353
AC011472.1	0.77284	0.380164	0.662362	1.48326	0.773641	0.88131	0.246267	0.571596	0.547741	0.715933	0.897216	0.508016	1.11874	0.674132	0.480322	0.815856	0.608497	0.645092	0.472719	0.908669	0.573681	0.775469	0.277685	0.804487	0.638309	0.601563	1.01601	0.571004	0.454755	0.823291	0.812443	0.63571	1.29598	0.496108	1.32271	0.878327	0.386283	1.31197	0.603241	0.278629	1.21656	0.526492	0.622765	0.899433	0.433955	1.8535	0.818335	0.329447	0.799771
AC004034.1	0.149956	0	0.155576	0.197006	0.123306	0.0339057	0.0422703	0.0245278	0.0531398	0.122886	0	0.0298309	0.0304429	0	0	0.0267717	0.319478	0.0266563	0.0753438	0.0422412	0	0.0786527	0.0619618	0.0320555	0.0647411	0.0497152	0.121451	0.0199082	0.0253682	0	0.0591151	0.0221642	0.117236	0.0291316	0.0602338	0.0478018	0.0269357	0.227132	0.0305922	0	0.0424157	0.0881099	0.0906274	0.125436	0.0230551	0.0751972	0	0.0816798	0
AC009283.1	2.3714	1.46125	2.49103	3.02198	2.58369	3.27072	0.467923	1.35758	2.18491	2.33197	0.923413	3.04275	3.4181	2.2995	2.06566	1.86282	1.57882	2.74002	1.35035	2.2378	1.46202	3.10953	1.02885	2.17977	2.91787	2.10307	2.81691	0.487981	1.50439	3.0946	1.72946	1.15666	2.34835	1.75061	3.11955	2.4001	1.0862	4.39005	1.69324	1.40105	1.84459	2.90285	2.17365	2.04314	0.619807	4.96476	1.65008	0.678132	2.01861
AC011337.1	0.0345844	0.041923	0.0418607	0.1878	0.0616157	0.0521311	0.016248	0.00754246	0.0245113	0.0283411	0.0109935	0.0504526	0.0280842	0.0231282	0.0257483	0.0123487	0.0429808	0.0204925	0.00386145	0.0454631	0.0656064	0.0120931	0.0476342	0.0640724	0.0497708	0.0343975	0.049796	0.00918284	0.070208	0.0214912	0.00605943	0.0545251	0.0300423	0.0268745	0.0509363	0.0551227	0.00828291	0.0349224	0.0235182	0.0382369	0.0130431	0.0316101	0.0139343	0.00771446	0.0567168	0.0231236	0.0267386	0.0251171	0
LINC02285	0.0405501	0.213004	0.021035	0.0639277	0.166718	0.238383	0.137166	0.0530612	0.186806	0.0332299	0.0644493	0.0161334	0.0658574	0.162707	0.0362279	0.0289578	0.0647935	0.0576659	0.0271653	0.0685356	0.307694	0.085075	0.0502659	0.242711	0.192576	0.0537747	0.0218947	0.086135	0.260676	0.0323979	0.031971	0.0839089	0.084539	0	0.146592	0.168041	0.0437027	0.0682441	0.0992704	0	0.0917582	0.111189	0.147041	0.162813	0.0374065	0.0203343	0	0.220873	0.0134049
LINC00525	0.0160938	0.0520234	0	0	0	0.0291109	0.054439	0.0210592	0	0.0527539	0.0306948	0.115256	0.0522757	0.0430506	0	0	0.0514312	0.0114434	0.0323445	0.0181339	0.0915894	0.0675301	0.0132999	0.0275224	0	0.0106712	0	0	0.0435616	0.0171443	0.0253777	0	0	0	0.0905028	0.0307815	0.0115633	0.0216681	0.078798	0	0.0910438	0.037825	0.0129686	0.0107697	0.178153	0	0.0373283	0.122726	0.0425617
AC048341.1	0.380496	0.831824	0.536231	0.448448	0.332768	0.276495	0.110356	0.326651	0.173027	0.243319	0.328593	0.215264	0.494728	0.388302	0.121828	0.606268	0.182745	0.337796	0.549586	0.138779	0.256594	0.313778	0.11996	0.167376	0.541247	0.138543	0.209008	0.356231	0.196456	0.844643	0.819641	0.390098	0.343898	0.220473	0.305673	0.27203	0.0884946	0.586317	0.396646	0.100307	0.54248	0.294646	0.198498	0.313495	0.811557	0.802922	0.425962	0.1198	0.702348
AL161935.1	0.0454142	0.0734012	0.0471164	0.0477307	0	0	0	0	0	0.037216	0.0288721	0.0722744	0.0368786	0.0607412	0	0.0324313	0.0967541	0	0	0.0511711	0.0430753	0	0.0375303	0.116496	0.0784275	0	0	0	0.0921932	0.169326	0.0238707	0.0805491	0.0473398	0	0.145935	0	0	0.0611441	0.0370594	0	0	0.0711577	0.146381	0	0	0.091094	0.0526674	0.098947	0.0300257
AL117209.1	0.184728	0.0746423	0.239565	0.558184	0.189873	0.208839	0.0650902	0.105754	0.14729	0.227071	0.0587205	0.220489	0.206262	0.185305	0.123779	0.280327	0.19678	0.13135	0.139222	0.0520363	0.306625	0.193782	0	0.197443	0.179446	0.153109	0.274292	0.110361	0.296882	0.135291	0.0970972	0.0819111	0.264771	0.179434	0.222603	0.191381	0.0995449	0.31089	0.094215	0.0957365	0.156754	0.289443	0.204678	0.169974	0.198808	0.555805	0.187453	0	0.244267
KMT2E-AS1	3.55891	0.482842	4.39303	4.31379	2.47784	2.39643	1.7135	3.38223	1.95159	2.42682	3.36909	2.10843	5.4425	1.80672	2.29764	3.54325	3.12696	2.88149	3.55017	2.51726	1.77405	6.26764	1.86769	1.93248	2.42251	2.44591	2.55278	2.45552	2.72467	3.5145	6.75888	3.93173	8.74648	2.66459	1.753	2.15303	2.25843	2.64062	2.41661	2.13253	2.49826	2.52358	3.07714	3.0943	4.18563	5.0283	7.13994	2.12245	6.49216
LINC00115	0.246796	0.0821235	0.286168	0.564541	0.167123	0.512061	0.130951	0.26595	0.288093	0.32121	0.212277	0.242588	0.683752	0.174752	0.285339	0.300648	0.278361	0.24774	0.282039	0.27808	0.385552	0.670071	0.215949	0.260679	0.451271	0.240649	0.172448	0.177314	0.363476	0.587673	0.366271	0.214573	0.348057	0.293307	0.513154	0.28692	0.208614	0.47887	0.236932	0.168531	0.197103	0.261587	0.304156	0.310874	0.285694	0.509594	0.387228	0.12652	0.604686
AC007569.1	0.0222577	0.0179871	0	0.116965	0	0.140912	0.0501929	0.029125	0.126199	0.0364794	0.042451	0	0	0.119078	0.0596558	0.0158947	0.260808	0.0474787	0	0.0250792	0.0844456	0.0466972	0.0183938	0.133223	0.0192188	0.0442749	0	0	0.0602458	0.0237107	0.0116991	0.0131592	0.0696044	0.0172958	0.0715232	0.113522	0	0.0149835	0.036326	0.0184563	0.0251828	0.0871868	0.0538067	0	0	0.0223228	0	0.145483	0.0294315
AL356481.3	0.266009	0.322455	0.896932	0.524207	0.574176	0.661603	0.0937298	0.174041	0.282796	0.245237	0.359369	0.264587	0.810046	0.133419	0.47531	0.451162	0.354204	0.662004	0.356409	0.187331	0.22077	0.418569	0.21983	0.284318	0.459381	0.198429	0.359073	0.247207	0.247505	0.354217	0.34955	0.157269	0.415932	0.361739	0.373973	0.381583	0.262799	1.14159	0.244205	0.193005	0.188104	0.338649	0.375119	0.356019	0.0613466	0.800359	0.694111	0.10867	0.32976
AL133215.2	0.117417	0.0948882	0.101515	0.0411354	0.144824	0.0530969	0.0441307	0.153644	0.0832179	0.128294	0.186619	0.0934314	0.365502	0.104696	0.0174836	0.1677	0.375232	0.180892	0.0655499	0.132301	0.0928081	0.307929	0.113206	0.0669327	0.118283	0.116782	0.126796	0.218236	0.0662118	0.145929	0.226295	0.0925587	0.183593	0.0912413	0.110048	0.0623821	0.112485	0.105391	0.159693	0.0324544	0.132848	0.0459939	0.0946161	0.196434	0.204593	0.196267	0.113475	0.063956	0.129384
AC087273.2	0	0.0731118	0.031287	0	0.0991892	0.0272743	0.0510044	0	0.0427465	0.0247128	0.0383443	0.0239965	0	0.080669	0	0.0430713	2.24869	0	0	0	0.0286036	0.0632695	0.0249215	0.051572	0.0260394	0.0199959	0	0.0320289	0.0204066	0.0481881	0	0.0713169	0	0	0.048453	0.0576789	0.0216675	0.020301	0.0738265	0	0.0341199	0.0236257	0	0.0201805	0	0.0302449	0.0349732	0.131409	0.0199382
AC124854.1	0.200992	0.40607	1.85066	0.528111	0.661088	0.204503	0.764865	1.15065	0.712255	1.02943	1.56531	0.799672	0.571255	0.302429	0.336691	0.699724	0.535263	0.857486	2.94544	1.04743	0.190641	0.237198	0.726687	0.343723	1.063	1.1328	0.434096	1.25414	0.816049	0.441608	3.63158	0.579298	1.25709	0.546649	0.383486	0.640708	0.794267	0.169131	0.410039	0.645825	0.0568515	0.629853	0.668094	0.269002	2.71935	0.151185	2.88453	0.821091	3.22249
AP001793.1	0.171584	0.138662	0.228877	0.386435	0.161246	0.177353	0.138191	0.112262	0.104236	0.160697	0.0935011	0.214553	0.15924	0.196708	0.0437986	0.175046	0.0522224	0.0697165	0.213474	0.138096	0.116248	0.128567	0.0810269	0.272472	0.211654	0.0650122	0.0529402	0.0781012	0.0165869	0.208897	0.154609	0.0434759	0.127757	0.095238	0.0590755	0.140648	0.0352236	0.165011	0.160021	0.0609768	0.1664	0.192034	0.0987606	0.114822	0.195968	0.172086	0	0.186921	0.0972371
AL022328.3	0.394214	0.273066	0.642698	0.562294	0.370462	0.432934	0.174622	0.368459	0.379178	0.4615	0.501243	0.627371	0.70884	0.414275	0.503135	0.0603251	0.629899	0.300325	0.471592	0.349003	0.347203	0.620302	0.232699	0.529695	0.413332	0.448096	0.547334	0.284109	0.209596	0.314961	0.340412	0.266362	0.205464	0.437618	0.361935	0.466754	0.40463	0.663445	0.528492	0.490329	0.382303	0.419139	0.431114	0.414547	0.415603	0.790733	0.326554	0.1227	0.446804
TNRC6C-AS1	0.933819	0.723057	1.48252	0.689297	0.825003	0.915269	0.39668	1.04859	0.575641	0.53745	0.966446	0.366347	0.938184	0.580919	0.368636	0.83125	0.587591	0.691781	0.980564	0.430665	0.650905	0.642426	0.470203	0.713057	1.17761	0.267832	0.651951	0.680414	0.323298	0.955449	0.394951	0.783198	0.430113	0.357759	0.792057	0.548277	0.386963	0.739737	1.07747	0.205288	0.968084	0.551238	0.43049	0.674309	1.26342	1.26761	1.31466	0.193994	0.80405
AC099568.1	0	0.060711	0	0.0789572	0	0.0339723	0.0211767	0	0.0266221	0	0	0.059779	0	0	0	0.0268243	0.0400133	0	0	0.0423242	0.0712562	0	0	0.0321185	0.0648683	0.0498129	0.0405632	0	0	0.0200074	0.0197437	0	0	0	0.0301761	0.0478957	0.0539772	0.0252865	0.0306523	0.0311473	0	0.0294277	0	0	0	0.0376725	0	0.0409201	0
AC005104.1	0.259539	0.349569	0.673167	1.13657	0.142276	0.586829	0.0243867	0.113205	0.214603	0.389926	0.0275003	0.309782	0.281012	0.231421	0.0772916	0.0926714	0.829415	0.184544	0.231827	0.389919	0.287201	0.0907531	0	0.591794	0.336156	0.229455	0.326983	0.022971	0.409794	0.460803	0.0909463	0.306889	0.405816	0.134454	0.660255	0.523982	0.0932389	0.291195	0.0705973	0.179343	0.293647	0.338884	0.174284	0.376307	0.239418	0.650745	0.300991	0.282738	0.228793
ITGB2-AS1	0.227425	0.297865	0.0406809	0.280237	0.161213	0.34754	0.0928456	0.133404	0.316812	0.070692	0.049857	0.0624026	0.0382097	0.251735	0.119108	0.0392023	0.200493	0.0278809	0.105073	0.0441818	0.461178	0.189212	0.168501	0.261519	1.2595	0.103998	0.0592809	0.166582	0.153895	0.0417709	0.0082441	0.125185	0.0817476	0.0914097	0.138602	0.309986	0.07325	0.0791889	0.166387	0.0130057	0.195203	0.23961	0.164304	0.141694	2.61881	0.094382	0.436548	0.26484	0.057034
AL354733.3	0.392193	0.950828	1.11895	1.70031	0.52405	0.576397	0.276383	0.352823	0.590669	0.602612	0.374004	1.05326	0.716579	0.131139	0.437986	0.665175	0.731114	0.453157	0.394106	0.441908	0.232496	0.719975	0.324108	0.796456	0.423307	0.487592	0.635282	0.182236	1.02839	0.783365	0.206145	0.318823	0.613232	0.380952	0.236302	1.18769	0.140894	0.957062	0.560072	0.447163	0.554667	0.422476	0.434547	0.426481	0.271341	1.72086	0.511684	0.320436	0.680659
AL731567.1	0.869063	0.434767	0.0429351	0.260969	0.0340292	0.112285	0.0699931	0	0.205313	0	0.0263098	0.0658604	0.0336058	0.110702	0.0739456	0.0295532	0.176335	0.0588516	0.110896	0	0.0392526	0.0868244	0	0.17693	0.107201	0	0	0.0659296	0.0280039	0.0220427	0.0435046	0.0489339	0.129416	0.128633	0.299213	0.158305	0.0297342	0.139295	0.0337706	0.0343159	0.280935	0.259371	0.0333477	0	0.152703	0.0415049	0.095987	0.225415	0.0273611
MIR223HG	0.305489	0.919396	0.109289	0.31	0.363803	0.295344	0.24943	0.068921	0.380762	0.233077	0.194214	0.125734	0.188193	0.450857	0.0941126	0.0300906	0.381526	0.0823923	0.0705699	0.189911	0.429638	0.276259	0.156697	0.40533	0.554847	0.202559	0.170634	0.128663	0.270874	0.12905	0.0830542	0.149471	0.58198	0.122786	0.397742	0.611152	0.0983932	0.368751	0.060173	0.0698797	0.274124	0.115538	0.22919	0.148035	0.155479	0.116214	0.0366496	0.332794	0.0417878
AC002091.1	0.0343257	0.748969	0.213673	0.180383	0.536281	0.248358	0.309628	0.291955	0.267607	0.0843874	0.109113	0	0.250867	0.413193	0.122667	0.196102	0	0.0976282	0.0919816	0.0386769	0.358136	0.0720159	0.2553	0.293507	0.503865	0.0227601	0.185338	0.164055	0.255504	0.182832	0.162381	0.304409	0.429373	0.053347	0.413634	0.350146	0.17264	0.254182	0.0280108	0.199242	0.155346	0.107567	0.11064	0.344554	0.422194	0.034426	0.159231	0.224363	0.385806
LINC02100	0	0	0	0.0844312	0.0660567	0.217965	0.0905792	0.157679	0	0.0658316	0	0.0639233	0.0652348	0	0	0	0.256724	0.0571207	0	0	0.152392	0.168542	0	0.137381	0	0	0	0	0.0543604	0	0	0.0474946	0.0837397	0	0.129072	0	0	0	0.0655546	0	0	0.0629357	0	0	0	0.161137	0.0931638	0	0.0531127
LINC02576	0.016875	0	0	0.0532073	0.041628	0.0457861	0.0856226	0.0110408	0.0717598	0.0276574	0.0321848	0.0402836	0.0274067	0	0.0301526	0	0.0179759	0.0359966	0.0339147	0	0.0800296	0.0177021	0.0976185	0.0144292	0	0.0111892	0	0	0.0342572	0.0179766	0	0.0399072	0	0	0.203349	0.07531	0	0.01136	0.0137705	0	0.0763707	0.0132204	0.0135981	0.0451701	0.0415114	0.0169243	0	0.2206	0.0111569
LINC01355	0.375785	0.411534	0.663143	0.730848	0.167496	0.52727	0.0752387	0.236672	0.21904	0.351118	0.127267	0.329762	0.22245	0.150313	0.112956	0.280897	0.542465	0.177301	0.296448	0.280962	0.229848	0.176839	0.136409	0.336336	0.330544	0.149036	0.254101	0.0279753	0.26617	0.312396	0.0978374	0.149498	0.410023	0.204681	0.34703	0.268688	0.0731776	0.427925	0.157625	0.131049	0.194704	0.242124	0.141501	0.185665	0.151188	0.58822	0.146625	0.126256	0.213621
AL596094.1	0.415639	0.503835	0.503087	0.655259	0.170886	0.501215	0.234325	0.543877	1.12922	0.397375	0.484444	0.771712	0.618785	0.555914	0.680782	0.742043	0.664133	0.39405	0.324852	0.546381	0.262822	0.726683	0.400731	0.414631	0.358891	0.688988	0.523648	0.588589	0.562512	0.516567	0.910286	0.819111	0.649893	0.376811	0.389555	0.397483	0.647042	0.419701	0.56529	0.287209	0.548638	0.705518	0.837318	0.55628	0.383416	1.04214	0.803369	0.981045	0.916001
AC105105.1	0.037445	0.00605208	0.0310787	0.0472259	0.0123161	0.040639	0.0253324	0.0244989	0.0530773	0.0552336	0.00476112	0.0834283	0.00608143	0.020033	0.0602166	0.0160442	0.0478654	0.047925	0	0	0.0852395	0.0157121	0.0371334	0.0704393	0.012933	0.0695195	0.0646978	0.00397695	0.0912182	0.0438783	0	0	0.109291	0.0407364	0.0782119	0.0668439	0.0376657	0.0806633	0.00611124	0.0186298	0.0169463	0.0528038	0.0482778	0.0150346	0.0046056	0.0675979	0	0.0734254	0.00495136
ASMTL-AS1	0.87362	0.162032	0.75778	3.43189	0.412174	1.46366	0.129186	0.178033	0.314659	0.50466	0.163889	0.558407	0.476825	0.191551	0.307082	0.337504	1.11369	0.203666	0.22067	0.338879	0.353185	0.661036	0.130189	0.502083	0.445186	0.341862	0.340245	0.0988697	0.513635	0.556864	0.338749	0.160877	1.5526	0.333868	0.414192	0.474796	0.195511	1.05088	0.292172	0.237513	0.162038	0.49368	0.334676	0.392938	0.176151	1.42199	0.64775	0.124814	0.426095
AL445471.1	0	0.0565279	0	0.0490113	0	0.0210877	0.013145	0	0.0495755	0	0.0148233	0	0	0	0	0	0	0	0.01562	0	0.044231	0	0	0	0.0201329	0	0.0503577	0	0	0	0	0	0	0	0	0.0445956	0	0	0	0.0193341	0.0263805	0.0365334	0.0187886	0	0.0143392	0	0	0	0
AC022400.5	0.0799556	0.0242305	0.103691	0.157564	0.106837	0.0903915	0.0225383	0.0915464	0.077918	0.0819024	0.0571857	0.119292	0.0568119	0.0802051	0.0714331	0.0428236	0.0745255	0.106597	0.0401728	0.0788297	0.0758377	0.0838743	0.0412971	0.0769131	0.0690391	0.0397618	0.0647569	0.0159224	0.0473416	0.095822	0.0105066	0.0118178	0.0625093	0.077664	0.0883198	0.121066	0.00718097	0.17493	0.0897135	0.0414374	0.0339237	0.0469797	0.024161	0.0802578	0.0553178	0.11026	0.0579534	0.0108878	0.0528628
EXOSC10-AS1	0.428046	0.31709	0.0370074	0.0749799	0.175987	0.290349	0.201099	0.303394	0.176967	0.116925	0.18142	0.198687	0.115865	0.143127	0.350552	0.101892	0.265984	0.202906	0.143378	0.160769	0.372167	0.0374187	0.265303	0.366007	0.092401	0.165563	0.269639	0.15154	0.265514	0.151996	0.0749967	0.337425	0.446195	0.19403	0.057312	0.159191	0.179404	0.26414	0.145541	0.118313	0.322866	0.167672	0.143719	0.358053	0.263241	0.214649	0.206838	0.272012	0.283003
AC010542.6	1.55157	0.889846	1.19431	1.63071	0.946582	0.679001	1.74946	0.491198	1.09966	1.39453	0.477296	1.3541	0.365793	0.602483	1.38619	1.10801	2.71912	0.960884	0.368829	2.31221	0.759569	1.99514	1.98537	1.62627	1.03721	1.69253	1.78361	0.744211	1.25314	0.346567	0.47354	0.503046	1.98257	2.10022	1.00521	1.43593	0.934993	1.04449	0.735173	1.82611	1.07594	1.52924	1.77459	0.602879	0.492486	0.803153	0.5224	1.14501	0.29782
MIR100HG	0.351924	7.57242	1.15387	1.32985	1.89533	3.9239	1.36914	0.281223	1.89446	1.05011	2.94101	0.936297	0.933691	2.48283	0.753628	1.00527	1.62831	0.676203	2.66355	0.835447	1.23837	1.28506	0.774805	1.51378	4.07795	0.895985	0.977649	0.941561	1.3016	1.04027	1.59279	1.18803	1.81182	1.04169	3.75304	1.78295	0.779799	0.869871	0.664241	1.0648	1.88752	1.38064	0.688396	0.882684	3.79656	0.846008	1.30851	2.56074	1.59675
PVT1	0.118343	0.157519	0.0361114	0.0768227	0.145967	0.456458	0.17072	0.0819825	0.202285	0.0598992	0.0464697	0.0637022	0.0706622	0.214148	0.0995096	0.0497127	0.74526	0.0692977	0.0443037	0.0352972	0.217894	0.153353	0.12944	0.285716	0.0751365	0.0461583	0.0939681	0.0332709	0.0847916	0.0630343	0.0493971	0.0967186	0.0761936	0.05139	0.22929	0.139803	0.0450154	0.100755	0.113614	0.0259759	0.20872	0.229057	0.0925577	0.114132	0.0513735	0.0802897	0.068622	0.163047	0.0391214
AC008115.3	0.208955	0.337726	0.758754	0.622238	0.544095	0.377965	0.176704	0.29621	0.222142	0.313929	0.398529	0.332541	0.395924	0.0465794	0.155569	0.323309	0.296783	0.321915	0.419949	0.235443	0.528516	0.255729	0.316581	0.327562	0.330781	0.300193	0.188039	0.147951	0.377057	0.166947	0.274578	0.0823587	0.471932	0.189435	0.22382	0.333046	0.200178	0.609548	0.227352	0.202145	0.15761	0.518388	0.224505	0.605929	0.663937	0.174638	0.161552	0.189693	0.322352
AL031600.1	0.100628	0.0542139	0.2088	1.48066	0.275816	0.18202	0.0378208	0.109729	0.0713192	0.274876	0	0.507125	0.272384	0.13459	0.149837	0.215583	0.571698	0.119252	0.179768	0.188974	0.159076	0.21112	0.0831592	0.0573625	0.202742	0.200169	0.108667	0.0178126	0.476655	0.250127	0.158677	0.0793244	0.804195	0.0521303	0.107787	0.34216	0.0482007	0.316126	0.0273719	0.111256	0.151804	0.315341	0.189205	0.134678	0.165026	0.370049	0.1556	0.036541	0.110884
AC015911.3	0.225199	0.18199	0.303731	0.0710057	0.0185177	0.264776	0.0507841	0.014734	0.143646	0.0369091	0.071585	0.0537588	0.0182873	0.150601	0.0603585	0.0321639	0.0239891	0.0480379	0.135778	0.0507492	0.149521	0.0944944	0.0930521	0.28884	0.0972261	0.0746607	0.0486376	0.0358769	0.0152388	0.0719699	0.0118369	0.0266283	0.093899	0.0349991	0.235188	0.229719	0.0161804	0.16676	0.0367538	0.0373474	0.229315	0.19407	0.0544405	0.09042	0.0276987	0.0903429	0.0261166	0.220795	0.0744453
AC008105.3	0.066833	0.0789374	0.0106674	0.102661	0.0338188	0.144138	0.0231867	0.0269087	0.112952	0.0463423	0.0130735	0.0327265	0.0250485	0.0687606	0.0275581	0.0146852	0.306679	0.0109664	0	0.0463416	0.117029	0.0916804	0.00424852	0.0967096	0.0443909	0.0306793	0.03331	0.00546016	0.0521825	0.0465511	0.00810667	0.0243156	0.0803847	0.00399493	0.0660806	0.12455	0.00369379	0.0484517	0.0209761	0.0127889	0.104699	0.052359	0.0289988	0.0172014	0.00316163	0.0464043	0.0119242	0.0840078	0.0169949
AL357992.1	0	0.118854	0.305169	0	0.241869	1.33015	0.331659	0.0962244	0	0	0	0	0.23886	0.196708	0	0.210055	0	0.104575	0	0	0.278995	0	0.243081	0	0	0	0	0.0781012	0	0	0.0773043	0	0	0	0.118151	0	0	0.0990065	0.240031	0	0.1664	0.230441	0	0	0	0.147502	0.341123	0	0.194474
AC008764.8	0.140739	0.073928	0.197119	0.207085	0.162018	0.229116	0.0317377	0.110497	0.0748103	0.0980326	0.0984221	0.128788	0.240003	0.103531	0.0251475	0.120606	0.142425	0.270193	0.155568	0.166509	0.0800944	0.132873	0.0407073	0.0842387	0.230895	0.093319	0.174779	0.0448428	0.0952358	0.149926	0.18124	0.0748867	0.183383	0.0820232	0.113063	0.161509	0.0505602	0.326863	0.0574236	0.0525159	0.103502	0.0937202	0.085057	0.108308	0.116845	0.345818	0.163217	0.0306637	0.209362
AL161452.1	0.0342335	0.0138326	0.10655	0.161908	0.056299	0.108365	0.0385996	0.0671934	0.0485251	0.0140268	0.0108819	0.0408606	0.0833978	0.0915741	0.0152923	0.0366703	0.145868	0.0730245	0.0114668	0	0.0487056	0.0897782	0.0282905	0.131723	0.118238	0.0567475	0.0554521	0.0636277	0.115826	0.0364682	0.0179938	0	0.124897	0.0133009	0.0962554	0.12004	0.0245966	0.126749	0.0419033	0.0709667	0.0387323	0.0804585	0.0413787	0.0114543	0.063159	0.0858338	0.039701	0.0372934	0
AC116312.1	0.182669	0	0.126344	0.191987	0	0	0.102983	0.0796762	0	0.299387	0.154842	0	0.148337	0	0.271998	0.0869655	0.259449	0.0865906	0.0815824	0.480259	0	0.830362	0.150958	0.312388	0.157729	0.322991	0.723291	0	0.0824063	0.0324323	0.12802	0	0.190415	0.283894	0.048916	0.11646	0.48124	0.0409899	0.24844	0.100981	0.137783	0.190811	0.147197	0.0407466	0.0748924	0.427474	0.0706146	0.0663323	0.161029
AC108673.3	2.28291	0.322856	1.30266	1.97947	0.469298	1.39368	0.70787	0.672134	1.21349	1.21602	0.870816	1.13535	0.834227	0.763345	1.12177	0.81514	1.21592	0.6493	0.726449	0.900306	1.02853	1.91584	1.7451	1.61043	0.640647	0.870388	0.98611	1.12139	0.811025	0.911977	1.01996	0.708592	1.54681	1.06439	2.15493	1.05521	1.02516	1.22945	0.791743	0.993831	1.80805	1.16253	1.60965	0.611077	0.526482	2.63302	1.72089	1.18131	0.679208
SEPTIN7-DT	0.925056	0.423366	0.866692	0.813507	0.717965	0.700042	0.734383	0.753453	0.799458	0.966917	0.858151	1.1492	0.954319	0.732254	1.01198	0.936978	0.74911	1.42961	0.8442	0.999775	0.438707	1.0199	0.401734	0.698163	0.664272	1.10469	1.40159	0.774457	0.648326	1.09857	0.699575	1.02685	0.91508	1.01957	0.519444	0.938809	0.705341	1.20416	0.581561	0.853163	0.758268	1.00943	1.06489	1.30124	0.586309	0.913559	0.678709	0.575851	0.998534
AC005674.2	0.310486	0.237707	0.31082	0.492347	0.264264	0.384264	0.0890567	0.138991	0.223914	0.325857	0.155835	0.420437	0.18578	0.160281	0.121663	0.167266	0.18568	0.282739	0.175158	0.331431	0.149831	0.262848	0.112537	0.330692	0.20695	0.267273	0.411757	0.0752086	0.269076	0.249516	0.300628	0.225431	0.329329	0.21164	0.424468	0.385479	0.156549	0.784718	0.111125	0.144538	0.277333	0.174965	0.316034	0.167676	0.0937968	1.24557	0.701197	0.11868	0.277306
LINC02019	0.139219	0.105007	0.192582	0.263376	0.21369	0.193065	0.0837198	0.0485793	0.144716	0.243385	0.241923	0.0443119	0.135663	0.0744817	0.140963	0.106047	0.0889809	0.178183	0.217619	0.115036	0.0880325	0.311556	0.0920403	0.166658	0.128225	0.110773	0.180408	0.216864	0.0690853	0.13842	0.234165	0.109745	0.174146	0.0937586	0.208771	0.130179	0.073354	0.206183	0.121181	0.0538727	0.10501	0.203594	0.1421	0.0683198	0.114156	0.260635	0.15069	0.0808868	0.214771
PCED1B-AS1	0.667818	0.81952	0.166797	0.409431	0.599979	0.827685	0.637951	0.157781	0.977294	0.390178	0.400978	0.167292	0.120511	1.1165	0.237549	0.145721	0.0988037	0.219837	0.265116	0.222955	1.61875	0.41514	0.449684	0.882978	0.507229	0.147602	0.273775	0.27583	0.493745	0.243725	0.0877549	0.339989	0.412524	0.216226	1.21208	0.926431	0.217698	0.382962	0.267434	0.0820386	0.916492	0.818693	0.303948	0.413791	0.159716	0.260466	0.164935	1.68405	0.171706
AC245884.8	0.412805	0.105347	0.24795	0.707878	0.196519	0.275098	0.0857415	0.11372	0.153985	0.249262	0.0552506	0.190172	0.158787	0.0581183	0.213518	0.186185	0.254584	0.154485	0.101885	0.244807	0.144253	0.273497	0.125684	0.148621	0.300163	0.0576245	0.0938485	0.0115377	0.279338	0.312456	0.0570998	0.0513806	0.702082	0.0506493	0.314174	0.235478	0.0468314	0.61429	0.159566	0.0180159	0.294982	0.221276	0.157568	0.130852	0.240507	0.828023	0.277162	0.0236686	0.186739
MATN1-AS1	0.133038	0.149748	0.128165	0.234704	0.218788	0.189076	0.0642879	0.220713	0.0942888	0.124596	0.13895	0.117203	0.304807	0.120743	0.144326	0.210368	0.207514	0.236489	0.270556	0.107073	0.157732	0.338926	0.0510446	0.207198	0.172311	0.110266	0.102618	0.126158	0.109315	0.374551	0.457025	0.258435	0.21297	0.0923032	0.206118	0.184781	0.075104	0.294264	0.221002	0.0827369	0.301042	0.171228	0.107203	0.343389	0.531803	0.314505	0.336121	0.0155281	0.716229
XXYLT1-AS2	0.024387	0.137955	0.126505	0.0512618	0.120317	0.022056	0.151235	0	0.017284	0.0199846	0.108528	0.0194053	0.158427	0.0652349	0.0653627	0	0	0.0173402	0.0490119	0.0274784	0.023131	0.0255822	0	0.0417049	0.105287	0.0646805	0.0790051	0.142455	0.0165023	0.0649474	0.141002	0	0.101684	0.0568513	0.29387	0.0310956	0	0.114918	0.199005	0	0.0827755	0.0573164	0	0	0.0449927	0.0733748	0.0565637	0.0265668	0.0483705
AC254562.3	0.818104	0.293837	0.440101	0.923524	0.822202	1.15097	0.358728	0.237892	0.687196	1.01804	0.789795	0.602764	0.56592	0.202631	1.02868	0.476036	0.806923	0.495529	0.30448	0.955951	0.574793	0.826414	0.5008	0.803166	0.837223	1.02464	1.14522	1.72169	0.840648	0.581006	0.971511	0.322452	1.07389	1.05954	0.730251	0.907932	0.82728	1.20345	0.939582	0.653254	0.719924	0.759617	1.07431	0.446082	0.428584	1.21555	0.702789	0.0990254	0.80132
AC004817.2	0	0.0237342	0.03047	0.0308673	0.0482995	0.212496	0.033115	0	0.145706	0.19254	0	0.0934793	0	0.117844	0.0262388	0.0209732	0.093856	0.0417657	0	0.132369	0.0278567	0.154043	0.194166	0.0502252	0	0.15579	0	0	0.0198737	0	0.0463114	0	0.0612291	0	0.0471878	0.149794	0.147712	0	0	0	0.0332289	0	0.0473323	0	0	0	0.10218	0.0319944	0
AC010319.4	0.387368	0.0670808	0.22965	0.378046	0.386781	0.325318	0.15599	0.054309	0.137271	0.204068	0.123134	0.088068	0.224687	0.185037	0.370798	0.158073	0.324217	0.39348	0.185361	0.218236	0.236197	0.638555	0.0457316	0.331225	0.382263	0.165118	0.358553	0.0881606	0.0374466	0.206328	0.101805	0.196302	0.144212	0.0430018	0.0889124	0.229324	0.0596405	0.391154	0.135473	0.229435	0.125221	0.368506	0.356739	0.22219	0.153145	0.388501	0.19253	0.0301423	0.182935
FAM30A	0.0232125	0.0312646	0.0100344	0.044727	0.0652146	0.0297412	0.0817907	0.0215152	0.0754032	0.00951108	0.0159871	0.00461769	0.00157081	0.0284594	0.00864096	0.00414415	0.00824231	0.00137543	0.010367	0.00871835	0.163293	0.0142043	0.0191828	0.090971	0.00501082	0.0102609	0.0020889	0.00513616	0.0287972	0.00721228	0.00508375	0.00228728	0.0282295	0.0030063	0.142967	0.0715286	0.0194578	0.00520876	0.0110496	0	0.153201	0.043948	0.01247	0.00776675	0	0.00776013	0	0.0990421	0.00127892
AL133355.1	2.71419	2.15459	5.55707	3.71094	3.54853	2.62854	2.99716	2.45678	2.62728	3.1887	3.30347	4.37045	4.58365	2.18455	4.31328	4.01946	3.13007	4.36079	3.93693	4.48362	2.11116	3.57791	3.62585	4.10762	3.72627	3.9285	5.68043	3.40565	2.4922	3.33914	3.06369	2.2153	2.3619	3.16056	2.86224	3.47104	3.26172	3.91299	2.56767	3.21992	4.33908	3.9203	3.69682	3.46114	2.22557	4.80988	2.57199	1.37809	2.47205
MHENCR	3.17463	0.733004	4.08607	4.96721	2.49267	2.97913	1.95124	2.79543	2.18231	2.07341	2.24589	2.6211	3.70218	1.50048	2.77227	2.91481	3.99198	2.73252	3.11816	2.74331	2.12817	5.50863	1.99229	2.85738	2.22593	2.83302	2.24252	2.77596	3.00428	2.88603	3.88934	2.83652	4.75236	2.42982	1.59157	2.00875	2.43531	3.63147	2.12312	1.99906	2.02547	3.0668	2.50046	2.42791	3.40559	4.06966	6.80968	2.6523	3.92954
AC073957.3	0.308377	0.148611	0.742602	1.04368	0.297773	0.350546	0.0733695	0.536795	0.136349	0.42659	0.138494	0.531288	0.528404	0.136223	0.252759	0.458622	0.43699	0.299736	0.261551	0.363407	0.174424	0.24336	0.149632	0.358028	0.324903	0.240116	0.430775	0.102163	0.453722	0.519886	0.175473	0.242533	0.521992	0.263814	0.229553	0.360742	0.101637	0.817045	0.249336	0.227558	0.30409	0.328033	0.266733	0.282091	0.158329	0.737729	0.45934	0.123281	0.424603
AC012360.3	0.327064	0.389746	0.759162	0.489402	0.437594	0.401088	0.284396	0.533154	0.267163	0.41339	0.592074	0.366118	1.10288	0.274331	0.341728	0.637352	0.51965	0.670079	0.92099	0.337293	0.320736	0.529178	0.251961	0.289141	0.636618	0.419026	0.646518	0.471008	0.348859	0.862179	0.874128	0.645646	0.554736	0.478151	0.249388	0.395831	0.274824	0.891891	0.407127	0.303381	0.388862	0.356118	0.379694	0.6566	0.784101	0.878427	0.745743	0.259675	0.912602
LINC02878	0.194798	0.110195	0.303148	0.204734	0.216241	0.220223	0.0768747	0.242154	0.117351	0.151651	0.130035	0.124004	0.181913	0.169351	0.121824	0.125198	0.166005	0.0969568	0.208798	0.0987709	0.129336	0.234996	0.144883	0.116595	0.277533	0.0839562	0.157769	0.0879286	0.0790899	0.155636	0.19966	0.103651	0.0507643	0.151372	0.117368	0.130402	0.104971	0.137691	0.135117	0.129222	0.143258	0.160241	0.180516	0.123838	0.0958378	0.224672	0.12425	0.0848837	0.186747
AC012645.3	0.141451	0.0381035	0.0489174	0.0495552	0.0775413	0.0213217	0.0664546	0.0154244	0.167086	0	0	0	0.0191441	0.063063	0.0210622	0	0.376697	0	0	0	0.0447218	0.0247305	0	0.0201582	0.0407127	0.0312636	0.0254583	0.0375579	0.0797644	0.0502281	0	0.013938	0.0982987	0	0.132574	0.0751508	0	0.0158703	0	0	0.0266732	0.184694	0.0189971	0.0315522	0	0	0	0.0770469	0.0311734
AC002091.2	0.0951214	0.538093	0.0986865	0.14996	0.469298	0.387132	0.241319	0.280056	0.235956	0.116925	0.0302367	0.0756903	0.193108	0.381673	0.127473	0.135857	0	0.135271	0.0318618	0.107179	0.225556	0.399133	0.0786082	0.284672	0.616007	0.126143	0.10272	0.22731	0.193101	0.202662	0.249989	0.309306	0.0495773	0.147832	0.038208	0.333543	0.0341721	0.064034	0.155244	0.0394377	0.107622	0.111781	0.22995	0.190962	0.789723	0.0476997	0.386097	0.310871	0.220114
H1FX-AS1	0.35779	0.0948743	0.348	0.405418	0.335576	0.338759	0.110311	0.120703	0.118865	0.174088	0.319872	0.151248	0.394957	0.209362	0.0899023	0.235544	0.14888	0.178878	0.24718	0.188974	0.159076	0.363596	0.152459	0.22945	0.323422	0.181635	0.193185	0.184063	0.121055	0.235239	0.285031	0.188395	0.285548	0.108605	0.345816	0.188901	0.116485	0.398921	0.209851	0.129799	0.177104	0.249645	0.117127	0.269356	0.216597	0.42051	0.33065	0.0913524	0.328957
AL022328.1	0.679978	0.193945	1.53542	0.79874	0.559133	0.832037	0.0225501	0.601905	0.226789	0.426115	0.381437	0.477419	1.29924	0.320988	0.321617	0.28564	0.553907	0.455054	0.777081	0.270415	0.417326	0.629386	0.231384	0.410418	0.690752	0.265217	0.734296	0.0849637	0.216532	0.639147	0.546629	0.307424	0.542031	0.0932456	0.514129	0.459018	0.172433	1.0232	0.391682	0.199004	0.452552	0.282025	0.483473	0.294432	0.196788	1.00289	0.649418	0.21787	0.740466
AC245060.6	0.0658506	0.0734012	0.136637	0.188536	0.0392104	0.143757	0.0256032	0.0638829	0.0305775	0.152585	0.0418645	0.12106	0.0626936	0.0334077	0.101434	0.0567548	0.135456	0.100104	0.0562841	0.069081	0.103381	0.090516	0.0243947	0.151445	0.0823489	0.0707645	0.107892	0.0108526	0.0537794	0.0374936	0.015516	0.0375896	0.111249	0.0370546	0.0875608	0.112919	0.0212095	0.14216	0.0333534	0.052721	0.0719354	0.0942839	0.0585526	0.0349492	0.0349112	0.091094	0.021067	0.0247367	0.0150128
AL022322.1	0.266844	0.0539112	0.110738	0.981593	0.186508	0.543012	0.0376097	0.0785642	0.0567368	0.393611	0.0593761	0.520219	0.0758417	0.0892256	0.143041	0.14292	0.270041	0.094869	0.0983202	0.390872	0.113895	0.153957	0.132312	0.422113	0.126726	0.265402	0.230528	0.00708525	0.388224	0.0994923	0.0280518	0.0788816	0.389422	0.103679	0.482333	0.374275	0.0766906	0.188617	0.0979888	0.121698	0.075478	0.198601	0.139767	0.124998	0.131284	0.10705	0.170204	0.0726739	0.0882123
MMP2-AS1	0	0	0.0261861	0.0132638	0	0.0228276	0	0	0.00894432	0.0413674	0.00802319	0	0	0.0168792	0.0112749	0	0	0	0.0169088	0	0.0837907	0.0132386	0	0	0	0.00836791	0	0	0	0	0.0265335	0.0298448	0.0526206	0	0.0304151	0.144825	0	0.0679648	0.0823868	0	0.0285571	0.0197738	0.0101694	0.00844517	0.0155222	0.012657	0.0439069	0.109985	0.0166875
AC002128.1	0.207001	0.0456229	0.449043	0.613123	0.154739	0.221255	0.0318275	0.233931	0.106698	0.185054	0.0598186	0.344406	0.305628	0.0251694	0.168124	0.37628	0.20046	0.227471	0.126067	0.233242	0.107095	0.355331	0.0933086	0.209181	0.308731	0.174688	0.243858	0.0599596	0.254681	0.390912	0.207717	0.178011	0.431556	0.160855	0.120942	0.215955	0.0946461	0.506726	0.0767815	0.0312086	0.0425827	0.206399	0.166804	0.21408	0.208313	0.547326	0.305533	0.061501	0.236393
RAP2C-AS1	0.767804	1.01375	1.52024	0.960404	1.46722	0.948707	0.929744	1.25941	1.06535	0.806437	1.27876	1.34239	2.64326	1.62718	1.56516	1.74145	0.881253	2.1607	1.75319	1.52312	0.76416	1.20815	0.929427	0.859951	1.438	1.1401	2.09036	1.3438	1.0318	1.84897	1.52051	1.26911	1.21181	1.08403	1.05554	1.372	0.932389	1.89641	0.750096	1.20608	1.13788	1.29623	1.48141	2.44238	0.754833	1.19303	1.02839	0.759858	0.99382
LINC02084	0.209336	0.112781	0.0180985	0.146676	0.114755	0.268214	0.167191	0.148375	0.148365	0.114364	0.454709	0.0555246	0.184157	0.443311	0.0779263	0.112119	0.13008	0.111635	0.105179	0.0196561	0.231648	0.274495	0.0864977	0.0894981	0.135567	0.0925356	0.0188382	0.12043	0.177068	0.0743339	0.119201	0.144391	0.200028	0.0271116	0.378385	0.300288	0.0752037	0.129178	0.170825	0.0289306	0.0986861	0.0546668	0.0702858	0.163433	0.203836	0.12247	0.121385	0.247052	0.16147
UBE2Q1-AS1	0	0.0357661	0.183667	0.232577	0.218354	0.280193	0.0249512	0.115826	0.125469	0.0362683	0	0.035217	0.0359396	0.118389	0.0395404	0.0948166	0.0942905	0.157346	0.0889475	0.0997363	0.083957	0.0464269	0	0.302747	0.114646	0.176075	0.14338	0.0235027	0.0898457	0.117867	0	0.026166	0.138403	0.0343915	0.106664	0.169298	0.0317991	0.148968	0	0	0.150222	0.173364	0.0356636	0.0888502	0.0816535	0.177549	0.102653	0.192855	0.0877834
AC009133.1	0.942005	0.615896	0.761223	0.925377	0.778484	1.35715	0.709878	0.70304	0.929321	0.884448	0.848663	0.866344	0.780331	0.778748	0.955783	0.676088	0.857229	0.824637	0.925988	0.773394	1.0237	0.630643	0.653291	0.801428	0.842003	0.816073	0.638979	0.708886	1.07948	0.700936	0.589687	0.752835	1.10037	0.816609	0.676903	0.974795	0.663222	0.80622	0.730076	0.694764	0.728386	1.0013	0.957433	0.662054	0.701585	0.593441	0.708174	0.567249	0.585252
AC009690.2	0.249014	0.0981636	0.378068	0.651096	0.154818	0.269156	0.102722	0.0755	0.150658	0.194107	0.108114	0.304468	0.133164	0.121849	0.217045	0.173489	0.187622	0.14683	0.166819	0.136868	0.126736	0.312187	0.110421	0.233696	0.241237	0.0805425	0.19676	0.390258	0.234261	0.213509	0.0606549	0.0897691	0.449503	0.165184	0.156133	0.367852	0.109095	0.179897	0.0892109	0.110796	0.0893316	0.185568	0.132141	0.215408	0.104583	0.237559	0.112696	0.14556	0.0963722
AC022400.6	0.144358	0.324055	0.34946	0.505737	0.342919	0.261119	0.126598	0.125931	0.204624	0.315461	0.0611836	0.216975	0.221426	0.214531	0.114641	0.18327	0.35881	0.342149	0.214907	0.18073	0.0912821	0.168259	0.0132552	0.16458	0.263147	0.255249	0.259815	0.110731	0.119392	0.521148	0.185478	0.180177	0.367837	0.137104	0.167513	0.439721	0.069147	0.485896	0.24869	0.0665015	0.344805	0.18849	0.180951	0.193205	0.207148	0.434339	0.167413	0.0873672	0.265118
PPP3CB-AS1	0.833763	0.850387	1.38123	0.996427	0.906743	0.76015	0.868076	0.723671	0.914972	0.870593	1.19051	0.992492	1.36503	0.854351	1.19843	1.08518	0.959783	1.47015	1.2162	1.07961	0.605872	1.46711	0.322284	0.796287	1.24246	1.09676	1.33603	1.26044	0.821266	1.21947	1.26172	0.860649	1.31068	1.05805	0.602285	0.994534	0.939647	1.57519	0.853213	1.08444	0.673266	1.05354	0.977985	1.24862	0.971744	1.41277	1.14627	0.772777	1.13361
NRIR	0.196499	0.0317594	0.101932	0.144566	0.0323155	0.0355435	0.0553902	0.0128563	0.0557066	0.0805135	0.0624622	0.156359	0.0957403	0	0.0526663	0	0	0.0838318	0.0131639	0.0442817	0.0186379	0.123678	0.0162387	0.100812	0.0509013	0.0130292	0.0848784	0.0208698	0.0265936	0.094197	0.0309853	0.0464696	0.0819324	0.0458082	0.0473575	0.100222	0.0423552	0.079368	0.0641398	0.0162939	0.0444645	0.0307887	0.0475025	0.0788968	0.0120844	0.0788295	0.0455765	0.107032	0.0259832
C1RL-AS1	0.787491	0.489339	0.686806	2.24226	1.36473	2.44311	1.28059	0.305853	2.24362	1.99513	0.402911	2.30678	0.667506	1.54842	2.39095	0.710238	1.22655	1.59059	0.748245	2.34732	0.895725	0.819503	1.30934	1.99324	0.736863	2.43604	2.01249	0.408192	1.68781	0.633351	0.329818	0.780911	2.04075	1.67246	1.05859	2.44429	1.43594	1.4552	0.483882	2.39865	0.791588	1.38136	2.39418	0.982572	0.306783	0.915656	0.331103	0.943325	0.470867
AC087239.1	0.133702	0	0.277427	0.210783	0.192396	0.241845	0.0565328	0.328038	0.11845	0.0547829	0.0212502	0.0531949	0.244288	0	0.0597253	0.0477398	0.106819	0.118835	0.156747	0	0.031704	0.175318	0.165737	0.0857429	0.144309	0.0443265	0.108287	0.0887514	0.113092	0.231449	0.333814	0.276665	0.209057	0.077922	0.134262	0.0213103	0.0240161	0.270018	0.190934	0.0554334	0.113454	0.104746	0.0269347	0.111839	0.102781	0.134093	0.465168	0.182066	0.287291
LINC00926	0.135488	0.0884356	0.140566	0.268366	0.291377	0.245075	0.152768	0.0784167	0.336088	0.153733	0.0563198	0.194889	0.0634746	0.160305	0.060523	0.0781481	0.144327	0.0889271	0.0977477	0.0880745	0.449784	0.207725	0.103354	0.405477	0.125988	0.0794712	0.0731553	0.0415092	0.109313	0.108249	0.060259	0.0308087	0.200985	0.044543	0.401887	0.332229	0.0823708	0.136812	0.0637858	0.0302474	0.194564	0.34293	0.104979	0.0871793	0.0544802	0.156789	0.0785633	0.210043	0.0447889
AC092376.2	0.120774	0.153909	0.159035	0.307571	0.187161	0.189051	0.316873	0.0182349	0.260083	0.190329	0.0767817	0.280915	0.0754416	0.211237	0.1245	0.136005	0.237513	0.105693	0.0622373	0.219827	0.127771	0.131566	0.226486	0.329667	0.100273	0.283362	0.275891	0.0271343	0.0597225	0.0544321	0.0561564	0.0631647	0.0387368	0.115507	0.3769	0.201381	0.367126	0.134462	0.0454869	0.196441	0.126134	0.265657	0.145981	0.142989	0.0999839	0.163055	0.0484832	0.207474	0.0153557
AC009022.1	0.259553	0.128884	0.389323	0.815091	0.23914	0.517569	0.0652307	0.198461	0.172874	0.343392	0.0815114	0.395647	0.266637	0.179849	0.156454	0.265747	0.349772	0.255707	0.251392	0.324167	0.175	0.492062	0.0697754	0.304826	0.329424	0.250894	0.290418	0.0830321	0.266628	0.278162	0.16437	0.118325	0.580234	0.213842	0.208513	0.311017	0.0966143	0.51997	0.214355	0.16077	0.233515	0.333186	0.219231	0.226006	0.117312	0.520624	0.15957	0.0681333	0.171604
AL031705.1	0.0841029	0.0453107	0.17451	0.0883927	0.0461041	0.0507094	0.0158049	0.0733675	0.039738	0.045947	0	0.0669227	0.182122	0	0.0500922	0.0200199	0.0895898	0.0598009	0	0.0631761	0.0265905	0.0588165	0.0463351	0.0719134	0.0242067	0	0.0302737	0	0.0379407	0.0746609	0.0442063	0	0.0584459	0.0217846	0.0225214	0.0536194	0.0805701	0.150978	0.0457537	0	0.0317185	0.0658887	0.0225904	0.0562805	0.0517219	0.337395	0.0650234	0	0.0370698
SH3BP5-AS1	0.476901	0.865124	0.826932	2.21871	0.883014	1.10695	0.400473	0.342567	0.581451	0.934664	0.2099	0.952684	0.473928	0.512958	0.35158	0.566816	0.706956	0.424465	0.679185	0.837973	0.461829	0.447798	0.421671	0.886853	0.555771	0.557248	0.903945	0.138138	0.891405	0.593297	0.327798	0.303641	0.865617	0.425008	1.09845	1.05459	0.321086	1.11579	0.500744	0.492239	0.55844	0.655791	0.610032	0.419563	0.64605	0.923142	0.444775	0.301544	0.405706
PRKAR1B-AS1	0.575413	0.612965	0.244219	0.71472	0.731232	0.544068	0.339146	0.205349	0.407817	0.750174	0.465587	0.561931	0.446024	0.769611	0.630915	0.317525	0.139307	0.613715	0.508132	0.324177	0.396929	0.54874	0.280989	0.738023	0.38393	0.572303	0.734355	0.277788	0.814142	0.473663	0.522412	0.819559	1.0633	0.406488	0.462259	0.566952	0.375847	0.581036	0.554928	0.390385	0.739808	0.491776	0.54798	0.805122	0.466464	0.603326	0.485318	0.598352	1.21047
AC018755.4	0.421132	2.62054	0.131075	0.398351	1.52367	0.914109	1.23459	0.110213	0.835722	0.241576	0.374828	0.0670209	0.136792	0.788566	0.225746	0.270666	0.358885	0.239555	0.451399	0.142355	1.19833	0.265063	0.174012	0.900238	0.21818	0.167543	0.409295	0.916915	0.398962	0.246743	0.0664068	0.597554	0.131696	0.19635	0.744299	1.12766	0.665679	0.141749	0.446753	0.0698412	0.667066	0.791825	0.237548	0.394542	0.388484	0.549072	0.0488392	0.275265	0.306275
AC009120.3	0.521777	0.271069	0.812	1.99771	0.674216	1.48313	0.168092	0.17069	0.29056	0.824627	0.0710827	0.504159	0.514503	0.199392	0.266377	0.612149	0.63522	0.397507	0.374516	0.881879	0.388853	0.273675	0.246398	0.924174	0.5149	0.247122	0.321975	0.079167	0.781815	0.43673	0.176308	0.110173	0.73815	0.434419	0.479052	0.879162	0.0535563	1.405	0.152066	0.154522	0.506012	0.525568	0.660714	0.349166	0.137522	0.822331	0.216111	0.0406011	0.271051
AP000695.2	0.292147	0.367255	0.791419	0.0852912	0.440415	0.249544	0.366008	0.934471	0.253068	0.332511	0.949298	0.142064	0.777612	0.759781	0.261007	0.614296	0.22476	0.819376	0.543652	0.201166	0.415651	0.851292	0.174366	0.27756	0.518533	0.150665	0.455699	0.6809	0.373416	1.53015	2.25219	0.527763	0.389127	0.340528	0.495472	0.227647	0.524766	0.928711	1.24498	0.255709	0.82635	0.597622	0.39236	1.05353	0.249535	0.683669	0.639967	0.123768	0.525806
KRTAP5-AS1	0.0652316	0.23722	0.0473736	0.0959825	0.128733	0.961644	0.161813	0.0426788	0.369857	0.122949	0.0331768	0.0415251	0.0741598	0.139595	0.104901	0.0745334	0.0555899	0.315401	0.10488	0.147001	0.327922	0.0479001	0.0539074	0.100399	0.0337953	0.0519033	0.0563539	0.0519609	0.0662118	0.0764389	0.390873	0.158121	0.081597	0.0760344	0.382549	0.149717	0.0890504	0.210781	0.0638772	0.0432725	0.332119	0.240191	0.273335	0.161513	0.328954	0.150471	0.33286	0.1137	0.288958
AC006369.1	0.104668	0.140976	0.0723941	0.036669	0.0860666	0.283991	0.137687	0.0228269	0.222547	0.0285911	0.110905	0.0555246	0	0.233322	0	0	0.0743312	0	0.0934923	0	0.330925	0.109798	0.0576651	0.119331	0	0.0462678	0	0.0370553	0.0236091	0.0185835	0	0	0.0727374	0.0542231	0.280285	0.222436	0.0501358	0.0234869	0	0	0.118423	0.218667	0.084343	0.0233475	0.0214564	0	0.0404617	0.152032	0.0230672
LINC00528	0.11507	0.100145	0.0367333	0.12094	0.0582278	0.136094	0.0548927	0.040539	0.0878282	0.0725367	0.0731559	0.070434	0.0718791	0.0828724	0.0316323	0.0379266	0.226297	0.0629385	0.0533685	0	0.11754	0.0742831	0.0658344	0.090824	0.107003	0.0704299	0.0286759	0.0423048	0.0598971	0.146156	0.130272	0.026166	0.156857	0.0481481	0.0639984	0.0959356	0.0381589	0.143009	0.108347	0.0293592	0.0701037	0.0554766	0.0713271	0.112544	0.0217743	0.079897	0.102653	0.154284	0.0702268
AC002553.1	0.715189	0.385311	0.964593	1.15256	0.41166	0.517463	0.295681	0.452327	0.371713	0.507938	0.181872	0.569093	0.348461	0.382624	0.468568	0.493708	0.787243	0.593286	0.574943	0.376063	0.339178	0.500161	0.571331	0.570764	0.514619	0.426795	0.592112	0.202557	0.613012	0.482522	0.313266	0.2537	0.472158	0.500178	0.459639	0.547158	0.308316	0.866615	0.311262	0.276752	0.539451	0.78442	0.480257	0.478595	0.425168	0.789008	0.608236	0.363587	0.220663
AL049795.1	0.0422684	0.0227722	0.102323	0.266546	0.0579274	0.127427	0.00794321	0.036873	0.0299572	0.046184	0.0268721	0.0784792	0.0915307	0.0753782	0.0503506	0.100616	0.135078	0.090164	0.0943879	0.0635019	0.0801829	0.0738999	0.0116435	0.060237	0.121658	0.0467111	0.0608598	0.0673386	0.0286023	0.0900552	0.162926	0.0333198	0.190929	0.0328455	0.0679128	0.0449133	0	0.180211	0.0804819	0	0.0478231	0.0993428	0.0340604	0.0659993	0.0346591	0.0989145	0.130718	0	0.121098
LINC01138	0.762251	0.588533	0.856302	0.545994	0.435156	0.72013	0.42426	1.07049	0.554	0.545075	0.382742	0.641311	0.615043	0.629886	0.511836	0.433392	0.599935	0.400454	0.73507	0.607231	0.635497	0.692655	0.433323	0.768014	0.762985	0.482887	0.597695	0.592998	0.450096	0.628403	0.857454	0.599919	0.784449	0.54705	0.592855	0.656213	0.425581	0.431425	0.677486	0.338175	0.906369	0.600973	0.602495	0.581565	1.57053	0.657354	0.855839	0.523618	0.609892
CEBPA-DT	0.565405	0.246034	0.424154	0.438827	0.357632	0.5979	0.524725	0.204882	0.530189	0.6558	0.669141	0.359925	0.254291	0.267588	0.769364	0.472099	0.657888	0.371103	0.233093	0.49006	0.495033	0.392369	0.460062	0.550398	0.232838	0.617143	0.272408	0.25406	0.682795	0.338223	0.12802	0.380562	0.61658	0.635382	0.6988	0.621119	0.768733	0.456745	0.4117	0.692439	0.29525	0.511102	0.546733	0.279405	0.406559	0.296615	0.171493	0.445374	0.32781
AC025766.1	0.0467467	0.15111	0.0484988	0.245655	0.0384389	0.126835	0.131772	0	0.0331311	0.191539	0.0891575	0	0.0759212	0.0625234	0	0.133531	0.547761	0.0997168	0.0939494	0	0	0.0980755	0.0386314	0.2798	0.322914	0.309961	0	0.0248244	0.0948982	0.199193	0.0737132	0.0276375	0.341101	0.108977	0.150216	0.238425	0.0335873	0.188814	0.11444	0.0387627	0.15867	0.109868	0.0753382	0.125129	0.258736	0.234417	0.162638	0.10185	0.216346
LINC01311	0.172008	0.0641562	0.178455	0.125157	0.195839	0.335068	0.0596757	0.242392	0.215685	0.119271	0.117766	0.157928	0.225636	0.0884846	0.165495	0.188977	0.479218	0.103489	0.115232	0.119269	0.0627498	0.333117	0.19682	0.124451	0.182799	0.140372	0.100018	0.112423	0.20593	0.211427	0.153004	0.140808	0.358603	0.082254	0.0531475	0.118099	0.0760537	0.240493	0.0971751	0.109716	0.134732	0.217683	0.138607	0.141668	0.146468	0.318482	0.153446	0.100899	0.384911
AC112715.1	0	0.0441456	0	0	0.0449186	0.148216	0	0	0.0387161	0	0.034729	0.0434679	0	0	0	0	0	0	0.0365955	0	0	0.114608	0	0.0467095	0	0	0	0	0.0369651	0	0	0	0	0	0.0877692	0	0	0	0	0	0.0618057	0.0427963	0	0.0365555	0.0671892	0	0	0	0
MPPED2-AS1	0.988571	0.67991	1.37477	0.685295	0.605338	0.266322	0.426888	1.37615	0.432309	0.413674	1.06976	0.334736	1.22977	0.196925	1.01474	1.3218	1.16509	0.97212	1.31044	0.545093	0.379053	1.80927	0.34764	0.647458	0.74463	0.460235	0.976685	1.75363	0.441223	1.22115	1.91262	1.15649	0.964711	0.719157	0.18587	0.442522	0.604497	1.09027	1.35595	0.819732	0.475952	0.741519	0.69491	1.43568	1.15123	1.2657	2.65881	0.343702	2.12766
C2-AS1	0.0250911	0	0	0.0791127	0	0.0453856	0	0	0.017783	0.0205616	0	0	0	0	0	0	0.053456	0.0178408	0	0	0	0	0	0	0	0.016637	0	0	0.0339574	0	0	0	0.0261549	0	0	0	0	0	0	0	0	0.0393141	0	0	0	0	0.0290984	0	0
AC093495.1	0.185718	0.20396	0.459464	0.480469	0.313255	0.36608	0.118125	0.118393	0.124875	0.24975	0.227057	0.284192	0.197215	0.203812	0.131887	0.193837	0.202906	0.135439	0.248832	0.225357	0.189703	0.109898	0.118059	0.268739	0.205591	0.211553	0.195411	0.0606914	0.29968	0.215596	0.172707	0.0929073	0.31769	0.118413	0.252487	0.230735	0.0958012	0.310952	0.167095	0.102666	0.177797	0.223841	0.184189	0.1434	0.228426	0.372521	0.198811	0.0830021	0.160568
[truncated: 562 more columns]

## Sheet: Supplementary Table S4
gene	conMean	treatMean	logFC	pValue	fdr
LINC02195	0.0270413	0.297717	3.4607	4.15038e-20	1.14224e-19
LINC02747	0.151633	11.7535	6.27636	6.45983e-31	6.50021e-30
AL031709.1	0.140393	0.540366	1.94447	5.01461e-15	9.12263e-15
AC009902.2	0.0535357	0.16829	1.65238	1.42075e-18	3.46577e-18
AC006058.3	0.36992	0.0742898	-2.31598	2.58684e-38	2.0824e-36
LINC01160	0.0868347	0.226275	1.38174	1.32513e-11	1.98461e-11
AC232271.1	0.332768	0.906636	1.44601	4.85851e-14	8.41098e-14
AC004253.1	0.148081	0.831292	2.48896	5.64067e-22	1.83464e-21
AC112721.2	0.0409689	0.153369	1.9044	1.27712e-05	1.50085e-05
LINC00941	0.0830752	0.276255	1.73351	0.000566667	0.000624886
AC005785.1	0.121053	0.610457	2.33425	9.01125e-29	6.17367e-28
LINC02363	0.0301208	0.16644	2.46617	1.03023e-16	2.06687e-16
LINC01215	0.0749725	0.163481	1.12469	4.43128e-11	6.42736e-11
AC114803.1	0.0885627	2.62832	4.8913	3.58639e-37	1.77664e-35
AC243829.2	0.00464285	0.1363	4.87563	4.17453e-23	1.53623e-22
AC021087.4	0.123777	1.83911	3.89319	1.72309e-07	2.15889e-07
AC022144.1	1.09906	5.97901	2.44364	1.58529e-28	1.04176e-27
AL391056.1	0.074862	0.314505	2.07078	1.5886e-10	2.23375e-10
AL139123.1	0.0827703	0.360859	2.12425	1.48115e-14	2.63498e-14
AC129507.4	1.89581	0.539726	-1.81251	2.08552e-24	8.89453e-24
AL390728.6	2.31611	6.03309	1.38119	3.63525e-22	1.213e-21
CCR5AS	0.255872	1.12862	2.14106	9.82794e-30	8.21973e-29
LBX2-AS1	3.08729	7.87766	1.35143	3.69616e-28	2.26698e-27
AL132642.1	0.0308525	0.148305	2.26511	1.55661e-11	2.3098e-11
AC067945.2	0.0464208	0.295643	2.67102	3.57488e-25	1.68045e-24
AC004771.4	0.16658	0.343103	1.04243	7.45152e-09	9.81346e-09
AL139287.1	2.07531	5.48695	1.40268	2.3568e-14	4.14694e-14
AC069281.2	0.371931	0.765229	1.04086	6.77898e-09	8.94604e-09
AL139352.1	0.0370761	0.204497	2.46351	3.59383e-23	1.33782e-22
GAS6-AS1	0.111492	2.0101	4.17226	2.68288e-39	3.45555e-37
AC096992.2	0.557621	1.14931	1.04341	6.89521e-24	2.79278e-23
MED8-AS1	0.164707	0.465144	1.49778	3.35051e-14	5.86339e-14
AC004816.1	1.60855	0.515133	-1.64274	4.64102e-34	9.05702e-33
AGAP2-AS1	1.58178	5.3621	1.76125	4.15729e-27	2.39044e-26
MYOSLID	0.0866802	0.292671	1.75551	2.04054e-15	3.82009e-15
AP006621.2	0.441335	1.85416	2.07082	3.73782e-14	6.50582e-14
AC011899.3	0.0410026	0.317017	2.95077	7.39137e-32	8.20697e-31
AC002059.1	0.0890591	0.529892	2.57286	2.60832e-20	7.36737e-20
AC127024.5	0.722971	1.54139	1.09222	3.93154e-11	5.71537e-11
AC007278.1	0.0203154	0.165824	3.02901	9.281e-26	4.59766e-25
AC099850.4	0.640912	2.18795	1.77138	3.3858e-24	1.40675e-23
AC103706.1	0.269836	0.755661	1.48566	7.64997e-18	1.74084e-17
LINC01146	0.0379037	0.209535	2.46678	4.66689e-27	2.65971e-26
AC004847.1	0.114878	0.917832	2.99812	2.53242e-33	4.0772e-32
AC016405.3	0.288724	1.65501	2.51908	2.7391e-23	1.03764e-22
CEP83-DT	0.31961	0.146768	-1.12278	4.38035e-14	7.60363e-14
PTOV1-AS2	0.642868	2.77148	2.10806	1.53056e-18	3.71954e-18
AL133215.1	0.0730674	0.222244	1.60485	1.65567e-09	2.23533e-09
AC020931.1	0.0707893	0.178378	1.33334	1.49595e-08	1.95018e-08
USP30-AS1	0.394299	2.07262	2.39409	1.15354e-28	7.73835e-28
HM13-IT1	0.271599	1.35995	2.324	6.03019e-26	3.03394e-25
AC005519.1	0.195832	0.735491	1.90909	9.30764e-14	1.58995e-13
LINC00582	0.0550613	0.186483	1.75993	4.11284e-05	4.73822e-05
AC022182.2	0.10863	0.25931	1.25525	9.00403e-17	1.82346e-16
LINC02828	0.0295201	0.135212	2.19546	1.97617e-19	5.13167e-19
AL662797.2	0.164724	0.387609	1.23455	2.08371e-20	5.96404e-20
AC018638.6	0.134719	0.313821	1.21998	0.000306772	0.000342989
AC114730.3	0.105112	0.500255	2.25073	1.01755e-14	1.82535e-14
RFPL3S	0.0510091	0.158046	1.63152	4.35632e-12	6.80939e-12
FAM13A-AS1	0.216505	1.24179	2.51995	1.4208e-29	1.12963e-28
AC006272.1	0.0362708	0.251456	2.79342	1.37202e-24	6.05193e-24
AP001636.3	0.0542848	0.236897	2.12564	3.5951e-30	3.12871e-29
AC005954.1	0.0419628	0.211144	2.33105	1.65256e-14	2.93181e-14
AL353622.1	0.656716	1.36634	1.05698	0.000336192	0.000373933
AC016773.2	0.107834	0.677947	2.65236	1.22522e-20	3.60293e-20
AC008610.1	0.648958	1.78594	1.46049	1.03099e-11	1.56226e-11
AC106782.5	0.595329	1.19987	1.01111	3.17831e-17	6.73301e-17
AC009120.2	0.52105	1.71623	1.71975	1.1503e-17	2.5722e-17
LINC02446	0.0577345	0.658961	3.51269	6.62434e-28	3.95007e-27
AC055855.2	0.133915	0.511256	1.93273	9.50275e-19	2.35376e-18
AL133467.1	0.0650067	0.131089	1.01189	0.0112618	0.0115672
AC087500.2	0.323474	0.681875	1.07586	1.74166e-09	2.3465e-09
DPP9-AS1	0.0273806	0.253833	3.21265	3.87846e-32	4.62542e-31
AC004921.1	0.13765	0.70424	2.35507	2.65568e-34	5.70086e-33
AL355388.1	0.0923082	0.315544	1.77331	8.9392e-14	1.53107e-13
DTX2P1-UPK3BP1-PMS2P11	0.0821231	0.289377	1.81709	2.98067e-26	1.57341e-25
CACNA1C-AS2	0.112868	0.314416	1.47804	7.51286e-19	1.8753e-18
AC079015.1	0.0698133	0.732073	3.39041	1.14021e-33	2.03971e-32
LINC01348	0.0875805	0.196972	1.16931	6.62325e-05	7.58963e-05
AC084018.1	0.995772	2.82753	1.50566	2.42851e-09	3.24473e-09
AL354836.1	1.37748	4.82856	1.80956	5.64323e-18	1.3026e-17
AC005306.1	0.0608269	0.360573	2.56751	2.67657e-18	6.31397e-18
AL512770.1	0.0868395	0.374746	2.10949	1.06165e-21	3.3515e-21
LINC01357	0.0302766	0.318187	3.3936	3.25282e-31	3.3343e-30
DHRS4-AS1	14.1735	6.9185	-1.03467	4.01708e-29	2.93978e-28
AC109446.3	0.0330097	0.175921	2.41397	1.01392e-19	2.70939e-19
AC034102.6	0.0555397	0.152782	1.45989	8.86086e-14	1.5217e-13
AC016737.1	0.114971	0.34613	1.59005	4.39901e-10	6.04044e-10
AC138207.5	0.884341	4.93606	2.48068	6.34317e-39	5.83572e-37
LINC02416	0.0180165	0.196362	3.44612	6.70965e-13	1.09117e-12
AC010973.2	0.170749	0.775083	2.18247	4.59514e-24	1.89697e-23
AC087482.1	3.53653	14.4583	2.03149	1.04346e-21	3.31028e-21
AL031717.1	0.122615	0.591304	2.26976	2.40653e-19	6.19922e-19
AC016957.2	0.274332	0.887659	1.69408	9.52842e-29	6.45927e-28
AC092376.1	0.0446947	0.109112	1.28763	0.00347483	0.00367454
RUSC1-AS1	0.482382	1.46094	1.59865	1.30875e-16	2.58538e-16
LINC02637	0.499037	0.248037	-1.00859	4.20507e-15	7.7299e-15
AL683807.1	0.0256704	0.591022	4.52503	4.30676e-34	8.66735e-33
KIF1C-AS1	0.128573	0.534127	2.0546	1.75801e-23	6.82023e-23
AC008750.1	0.018696	0.310399	4.05332	7.44532e-30	6.30893e-29
LINC00342	0.591509	3.15222	2.4139	6.70675e-27	3.7234e-26
AC022167.2	0.263507	0.659989	1.3246	3.2652e-26	1.6958e-25
AC008759.3	0.320423	0.797216	1.31499	1.28584e-11	1.93026e-11
LINC01426	0.747949	4.16857	2.47854	7.70751e-19	1.91646e-18
AP000919.3	0.113054	0.268125	1.24589	5.0609e-12	7.89158e-12
LINC00943	0.00833337	0.137138	4.04059	7.30291e-33	1.02241e-31
LINC00937	0.0477289	0.114148	1.25797	1.828e-09	2.45769e-09
AC022509.4	0.0969182	0.241581	1.31767	2.17839e-10	3.05639e-10
LINC00426	0.0659636	0.407552	2.62724	6.09189e-28	3.70111e-27
GARS1-DT	0.361001	1.1719	1.69877	2.31696e-24	9.75244e-24
TMEM92-AS1	0.0630291	0.482063	2.93513	6.99898e-24	2.81709e-23
AC109460.2	0.216085	0.790539	1.87124	7.1422e-16	1.36486e-15
LINC01237	0.0683116	0.196611	1.52514	8.26522e-14	1.42321e-13
AL133410.1	0.245267	0.527486	1.10478	1.28523e-05	1.50763e-05
AL360181.2	0.624783	2.16039	1.78986	2.0854e-18	4.97407e-18
HCG27	0.202245	1.57845	2.96433	3.71806e-32	4.51779e-31
CEP250-AS1	0.0742058	0.410289	2.46704	2.40419e-33	3.96999e-32
AC007406.2	2.07228	8.05085	1.95792	4.38029e-18	1.02207e-17
AL158071.4	0.0893097	0.305015	1.77199	1.43058e-15	2.69384e-15
DGCR10	0.155185	1.98895	3.67995	7.52947e-35	1.93959e-33
AL928654.2	0.738447	2.17339	1.55738	1.35816e-11	2.02936e-11
AC025287.3	0.256912	0.615612	1.26075	5.68075e-11	8.14789e-11
ETV7-AS1	0.129546	0.455585	1.81425	5.74498e-19	1.45089e-18
LINC00685	0.452585	1.35899	1.58627	2.5206e-13	4.21627e-13
AC022126.1	0.0909166	0.214765	1.24014	5.11668e-11	7.37168e-11
MMP25-AS1	0.315379	1.68074	2.41394	8.09349e-36	2.74327e-34
AC004951.4	0.0671014	0.155152	1.20927	2.6089e-13	4.35268e-13
AC020658.5	0.136236	0.421623	1.62985	8.67438e-17	1.76224e-16
AC018413.1	0.679717	0.339437	-1.00179	3.73712e-29	2.82241e-28
ZNF32-AS2	0.396491	0.935665	1.2387	8.30093e-13	1.3398e-12
LINC00174	0.635957	1.85605	1.54524	1.24622e-17	2.75795e-17
KDM4A-AS1	0.134701	0.367634	1.44851	1.91833e-15	3.60176e-15
AC087045.2	0.0768923	0.157347	1.03304	0.00226197	0.00241177
AC148477.3	0.3359	0.0963604	-1.80152	5.78305e-27	3.24443e-26
AC012636.1	0.0573328	0.120605	1.07285	1.66147e-07	2.08574e-07
AC011899.2	0.0914571	0.624373	2.77124	2.2493e-34	5.17339e-33
AC006033.2	0.108627	0.542932	2.32138	3.90885e-33	6.13976e-32
AC105020.1	0.103423	1.25835	3.6049	3.07511e-35	9.00032e-34
AC004494.1	0.020401	0.164121	3.00805	1.54982e-27	8.99175e-27
AP006621.4	0.235821	1.00137	2.08621	3.25091e-12	5.1063e-12
AC009148.1	0.0325912	0.130331	1.99963	2.06366e-13	3.48819e-13
AC026369.3	0.0289905	0.419224	3.85407	1.62055e-28	1.04553e-27
NFE4	0.0278472	0.483342	4.11744	9.97241e-13	1.60556e-12
MIR3142HG	0.115702	0.552081	2.25447	4.12965e-21	1.24276e-20
AL135818.1	0.110227	0.382355	1.79443	3.36126e-24	1.40562e-23
AC034213.1	0.0785004	0.255476	1.70242	0.00128209	0.00138302
LINC02362	0.0323157	0.251135	2.95815	8.55334e-21	2.55016e-20
AP001094.2	0.0909019	0.643657	2.82391	2.00376e-32	2.48158e-31
AC090589.3	0.409017	1.35732	1.73053	4.99464e-20	1.36294e-19
AL355488.1	0.557591	1.82507	1.71067	1.18248e-16	2.34313e-16
LINC02422	0.0304731	0.139081	2.19031	7.68138e-13	1.24292e-12
AL133406.2	0.080592	0.300502	1.89867	9.31537e-22	2.98463e-21
LINC01943	0.0845717	0.766338	3.17973	4.24989e-38	3.04103e-36
CYTOR	1.49134	5.17798	1.79578	3.00304e-30	2.68605e-29
AC127502.2	0.607824	2.1794	1.8422	6.77917e-26	3.38433e-25
LINC02611	0.0890142	0.652325	2.87348	1.83132e-37	1.17937e-35
AL049629.1	2.08601	0.406784	-2.35841	2.06078e-33	3.49249e-32
AC008870.2	0.140459	0.608696	2.11557	5.25127e-22	1.71666e-21
C9orf139	0.0373432	0.194997	2.38453	1.23959e-26	6.65246e-26
AL022238.3	0.0992369	0.379808	1.93632	3.04398e-14	5.34148e-14
AC007292.1	0.441183	0.99715	1.17643	2.88462e-13	4.78787e-13
AL359921.1	0.201957	0.551825	1.45016	2.66383e-17	5.75673e-17
AC011462.4	0.384346	1.66694	2.11672	2.50295e-18	5.92611e-18
LINC01150	0.228777	1.15194	2.33205	1.23757e-29	1.00885e-28
AL109811.2	1.02202	2.40435	1.23423	1.57047e-10	2.21309e-10
AC027796.4	0.224249	1.06663	2.24988	1.73652e-17	3.79092e-17
MELTF-AS1	0.693802	1.42614	1.03952	2.12729e-07	2.66015e-07
OGFR-AS1	0.148352	0.385462	1.37757	3.69737e-15	6.82265e-15
AL132655.2	0.0181495	0.124265	2.77542	1.54238e-10	2.17827e-10
AP001160.1	0.194225	0.655606	1.7551	4.58244e-16	8.8356e-16
AC040977.1	2.88271	8.47777	1.55626	5.29949e-33	7.75653e-32
AC245052.4	0.0904307	0.261874	1.53399	4.43338e-15	8.11107e-15
HCP5	9.27048	22.6099	1.28624	6.51228e-28	3.91954e-27
AL133371.2	0.693637	1.82238	1.39357	1.23856e-17	2.75045e-17
HLA-DQB1-AS1	0.995989	4.981	2.32223	6.05299e-24	2.46717e-23
AC110772.2	0.0459119	0.288005	2.64915	4.38363e-07	5.40815e-07
LINC01270	0.061485	0.224581	1.86893	7.14935e-29	5.05954e-28
LINC02657	0.0792851	0.308751	1.96132	2.32216e-16	4.55937e-16
PSMB8-AS1	3.21831	9.13217	1.50465	3.13889e-37	1.68454e-35
AC129510.1	0.363975	1.03904	1.51333	1.12389e-11	1.69504e-11
AC091057.1	0.0793066	0.297423	1.907	4.38884e-33	6.57305e-32
CFAP58-DT	0.286628	0.642542	1.16461	2.21363e-13	3.73188e-13
AC004865.2	0.122291	0.491642	2.00729	3.81288e-29	2.82241e-28
LINC00885	0.74654	0.15791	-2.24112	1.67882e-36	6.75727e-35
AC007336.2	0.00615894	0.208471	5.08102	7.89557e-24	3.13873e-23
AC116366.2	0.24498	1.02203	2.0607	7.87075e-25	3.54459e-24
LINC01678	0.0408046	0.21362	2.38824	1.35565e-25	6.66444e-25
AL353801.3	0.0880635	0.401032	2.1871	1.86777e-14	3.30452e-14
AC107021.2	0.34737	2.44289	2.81404	7.27019e-36	2.74327e-34
AL021707.6	0.457954	1.92031	2.06807	1.74779e-18	4.23148e-18
AC108134.3	0.476817	1.23918	1.37788	4.64922e-11	6.72831e-11
RNF139-AS1	0.128615	0.258604	1.00768	7.27178e-06	8.57697e-06
NARF-IT1	0.0958031	0.423672	2.1448	1.37338e-17	3.02896e-17
AC005332.5	0.789173	1.89786	1.26596	5.79363e-27	3.24443e-26
AC091212.1	0.0618282	0.142864	1.20831	0.000622892	0.000683377
AC048341.2	0.786541	2.52263	1.68133	1.06197e-11	1.60542e-11
AC066613.1	0.195762	0.597888	1.61078	3.25653e-17	6.87608e-17
HLA-F-AS1	0.333382	1.13961	1.77329	2.12193e-39	3.41631e-37
AC008735.1	0.0615774	0.371671	2.59355	1.34025e-18	3.28183e-18
AL031846.2	0.165473	0.609877	1.88193	2.25848e-19	5.84122e-19
AC144548.1	0.0827154	0.250558	1.59892	3.59217e-13	5.90143e-13
AC090152.1	1.6033	0.564577	-1.5058	3.25786e-28	2.01737e-27
AL513218.1	0.142618	0.595938	2.06301	4.51269e-15	8.23279e-15
AC017083.1	0.119154	0.283289	1.24945	8.7218e-07	1.06178e-06
AL592211.1	0.077969	0.240084	1.62257	1.34248e-07	1.69189e-07
LINC01871	0.447714	2.41538	2.4316	1.2734e-29	1.02509e-28
MUC12-AS1	0.233054	1.49761	2.68392	1.18567e-22	4.19544e-22
LINC02609	0.187699	0.898105	2.25846	3.47653e-29	2.66534e-28
U62317.2	1.89026	6.76273	1.83902	1.6235e-28	1.04553e-27
AL662884.1	0.0341276	0.174126	2.35112	2.54101e-17	5.5098e-17
LINC00160	0.0122437	0.23829	4.28261	6.18123e-19	1.55496e-18
AC008875.1	0.0453164	0.307309	2.76159	5.878e-25	2.6658e-24
IGBP1-AS1	0.0962766	0.37784	1.97252	7.08051e-17	1.44757e-16
AC012645.4	0.0585304	0.338718	2.53283	1.68276e-17	3.68606e-17
AC005387.1	0.085842	0.450949	2.39321	1.83545e-18	4.42708e-18
AC138207.4	0.656098	1.42808	1.1221	3.90724e-17	8.22307e-17
BX640514.2	0.309586	1.32663	2.09935	3.01054e-28	1.88232e-27
LINC02528	0.0145412	0.282897	4.28206	1.8231e-22	6.31224e-22
LENG8-AS1	1.05202	3.30275	1.6505	3.36747e-22	1.13542e-21
MIR210HG	1.20407	11.5501	3.26192	8.60914e-37	3.69619e-35
DTNB-AS1	0.0571661	0.297675	2.38051	1.74519e-08	2.27051e-08
AL021707.3	0.332287	0.895785	1.43072	9.7651e-17	1.96523e-16
LINC02154	0.0238941	0.337605	3.82061	1.12635e-16	2.24573e-16
AC132872.3	0.365956	2.01929	2.46411	1.39715e-21	4.3467e-21
Z82188.2	0.0308411	0.117274	1.92696	3.4073e-13	5.62641e-13
ARHGAP27P1-BPTFP1-KPNA2P3	0.317314	1.3677	2.10776	9.88788e-23	3.51812e-22
AL031714.1	0.188508	0.798453	2.08258	1.83335e-24	7.87117e-24
AC092143.3	0.0288506	0.217073	2.91151	3.91108e-19	9.95548e-19
LINC01480	0.101911	0.678031	2.73404	1.07527e-30	1.02858e-29
AC005387.2	0.0761833	0.488079	2.67957	2.07772e-23	8.01228e-23
AC035139.1	0.0176985	0.143308	3.01742	1.69219e-12	2.67756e-12
AC147067.1	0.549674	1.19431	1.11953	9.26797e-18	2.07964e-17
TMEM246-AS1	3.83607	1.06807	-1.84463	6.19018e-12	9.60596e-12
CACTIN-AS1	0.0821321	0.191153	1.21871	1.456e-14	2.59741e-14
AC004264.1	0.332652	0.970038	1.54403	2.255e-09	3.02545e-09
AL513320.1	0.326675	0.944455	1.53163	4.18122e-06	4.9681e-06
AC003070.1	0.283999	1.39048	2.29163	2.55053e-23	9.71917e-23
IRF1-AS1	0.570751	1.44442	1.33956	4.00759e-26	2.06471e-25
AC004585.1	0.0898462	0.922131	3.35944	2.00257e-31	2.11419e-30
AC132192.2	0.393124	0.861512	1.13189	8.00834e-06	9.42847e-06
MIR155HG	0.252438	2.73678	3.43848	5.67524e-33	8.12191e-32
AF111169.3	0.0757619	0.45553	2.588	4.34948e-25	1.98657e-24
LINC02724	0.106766	0.2599	1.2835	4.47783e-17	9.36274e-17
AL035446.1	0.139379	0.699667	2.32766	2.69133e-17	5.79671e-17
AC091185.1	0.171909	0.846736	2.30026	7.19656e-24	2.87862e-23
LINC02604	0.866312	2.63419	1.6044	8.71221e-18	1.96865e-17
APCDD1L-DT	1.07527	0.332487	-1.69333	1.02327e-32	1.4021e-31
AL445228.3	0.0467083	0.129264	1.46857	1.45894e-06	1.75947e-06
IFNG-AS1	0.0230772	0.114322	2.30856	3.65526e-13	5.98979e-13
AL158834.2	0.0639188	0.280867	2.13557	4.32356e-22	1.42788e-21
AC243829.4	0.00953224	0.255827	4.74621	1.09425e-33	2.01343e-32
AC244034.2	0.0341839	0.124035	1.85936	4.02228e-10	5.54678e-10
ZNNT1	0.907437	2.18425	1.26726	1.58338e-24	6.88985e-24
DOCK8-AS1	7.22488	3.45207	-1.06551	0.00602865	0.00631292
AC011374.2	0.654055	1.51689	1.21363	1.09126e-21	3.42815e-21
MANCR	0.0119532	0.206449	4.11032	1.14343e-27	6.75565e-27
AC092119.2	0.153225	0.659499	2.10572	8.33278e-15	1.49897e-14
AL162586.1	0.582169	1.36077	1.22492	1.07609e-09	1.46513e-09
AL135999.1	0.211246	0.893069	2.07985	7.63606e-17	1.55621e-16
AC087741.1	0.311494	1.16784	1.90656	1.34835e-13	2.2972e-13
AC124319.1	0.111509	0.428196	1.94111	4.6389e-08	5.93927e-08
AC022973.5	0.0860017	0.244465	1.50719	1.01551e-11	1.54607e-11
AC005253.1	0.241345	0.827065	1.7769	4.04401e-20	1.11774e-19
LINC01485	0.914877	0.224061	-2.02969	3.48354e-30	3.07315e-29
WAKMAR2	0.132084	0.704163	2.41445	1.0678e-39	2.29222e-37
AL137186.1	0.0370525	0.135879	1.87468	9.79314e-11	1.39223e-10
AC109460.1	0.127675	0.339055	1.40904	1.39189e-11	2.07494e-11
LINC01843	0.734497	2.93529	1.99867	5.23364e-23	1.91504e-22
SNHG20	1.11914	2.61343	1.22355	3.18633e-25	1.50882e-24
LINC01374	0.0880501	0.198399	1.17201	1.7887e-06	2.14511e-06
TSPOAP1-AS1	0.0876383	0.261557	1.57749	1.1372e-21	3.55512e-21
AC027601.2	0.0521054	0.282959	2.44109	1.49311e-24	6.54124e-24
AC084036.1	1.95915	3.95413	1.01313	7.56706e-09	9.94528e-09
AC027020.2	0.394558	0.83658	1.08427	6.31889e-06	7.46673e-06
AL096865.1	0.0686645	0.399413	2.54025	4.09432e-21	1.2404e-20
GUSBP11	0.133024	0.312179	1.23069	2.31773e-10	3.24483e-10
AC087672.2	0.0386284	0.140936	1.8673	4.75078e-20	1.30192e-19
AC006435.2	0.201304	0.937788	2.21988	2.41199e-15	4.48937e-15
LINC00158	0.00793752	0.174989	4.46243	1.2426e-30	1.14319e-29
AC084876.1	0.0829491	0.572314	2.78651	1.29504e-24	5.75177e-24
SAP30-DT	0.49384	3.70926	2.90902	3.2144e-35	9.00032e-34
C20orf197	0.0322288	0.217472	2.75441	1.19286e-32	1.58974e-31
LINC01234	0.03862	0.504906	3.70859	6.98245e-17	1.43207e-16
TMED2-DT	0.153333	0.396366	1.37016	4.87682e-11	7.04187e-11
AC009133.3	0.0245883	0.122404	2.31561	1.78809e-20	5.14075e-20
ADAMTSL4-AS2	0.13311	0.801461	2.59001	2.63619e-21	8.08433e-21
AL365330.1	0.731326	1.49412	1.03071	8.45945e-11	1.20796e-10
AC010883.1	0.578507	1.5099	1.38405	1.65495e-12	2.62509e-12
AC135050.3	0.160602	1.48225	3.20622	1.67734e-30	1.52142e-29
LINC00565	0.0275208	0.11932	2.11624	3.9296e-20	1.0908e-19
KDM2B-DT	0.0910108	0.324535	1.83426	3.35656e-22	1.13542e-21
AL022328.2	0.6408	2.06364	1.68724	2.9726e-17	6.35998e-17
AC068196.1	0.0175324	0.167226	3.2537	2.90507e-20	8.16971e-20
AC087289.2	0.107233	0.293	1.45015	5.9808e-15	1.08192e-14
AC010247.1	0.0557699	0.191991	1.78348	1.6445e-24	7.10778e-24
LINC00106	0.595311	2.73585	2.20028	1.03099e-11	1.56226e-11
IL10RB-DT	0.316999	0.702792	1.14862	5.26341e-26	2.66901e-25
AL031670.1	0.274297	0.710435	1.37296	1.40559e-11	2.09053e-11
CR559946.2	0.0291405	0.181277	2.63709	3.47221e-16	6.75559e-16
LINC00460	0.0302248	0.994364	5.03997	1.74072e-19	4.53855e-19
RRN3P2	0.173627	0.530757	1.61206	1.28013e-20	3.74728e-20
AC008735.4	0.226318	0.572766	1.3396	1.986e-14	3.50407e-14
VPS9D1-AS1	0.229626	0.755629	1.71839	5.66735e-11	8.14682e-11
AC079584.2	0.00897661	0.116172	3.69395	8.69425e-22	2.81362e-21
AC008083.3	0.134397	0.355064	1.40158	2.27268e-13	3.82143e-13
YEATS2-AS1	0.0806678	0.454781	2.49511	4.09712e-30	3.51806e-29
U62317.1	0.174246	1.08332	2.63627	1.10205e-30	1.02858e-29
CTBP1-AS	0.113337	0.457504	2.01316	2.27507e-23	8.72111e-23
AL590764.1	0.15393	0.753472	2.29128	3.26182e-31	3.3343e-30
AL606534.1	0.058092	0.225938	1.95951	7.37903e-18	1.68514e-17
AC145098.1	0.2015	1.14063	2.50099	5.76823e-34	1.09257e-32
SNHG15	1.78057	5.90348	1.72923	3.30371e-34	6.86318e-33
AL139099.3	0.0863512	0.199143	1.20552	1.5342e-06	1.84333e-06
AC139100.2	0.276793	0.989478	1.83786	5.48289e-17	1.13536e-16
AC087289.5	0.111148	0.296692	1.41649	8.87539e-18	1.99851e-17
AC011498.6	0.140206	0.65071	2.21447	1.50642e-22	5.30129e-22
AC005632.3	0.315214	0.823503	1.38544	3.69738e-25	1.71303e-24
AC133644.1	0.168096	1.56815	3.2217	5.91559e-15	1.07314e-14
LINC01934	0.0284071	0.209886	2.88529	6.79443e-23	2.44448e-22
AC004817.3	0.00806351	0.223026	4.78966	1.64738e-29	1.29379e-28
LINC02705	0.017466	0.165251	3.24203	1.31598e-19	3.48761e-19
AC104758.1	0.103819	0.330996	1.67274	9.81656e-16	1.86486e-15
MROCKI	0.417986	2.24183	2.42315	9.01125e-29	6.17367e-28
LINC00893	0.168803	0.800961	2.24639	9.64892e-17	1.94793e-16
PDE2A-AS2	0.112589	0.353162	1.64926	1.18654e-19	3.15757e-19
AC010973.1	0.0926029	0.225719	1.2854	2.13891e-06	2.56033e-06
AC073575.4	0.140452	0.399035	1.50644	1.12189e-18	2.75763e-18
AC008735.2	0.609316	3.23721	2.40949	7.60645e-20	2.04961e-19
AC010719.1	0.158761	0.634457	1.99867	2.69656e-12	4.24593e-12
AC009053.4	1.31368	3.61381	1.45991	1.67231e-11	2.47579e-11
SEMA3F-AS1	0.254401	0.547693	1.10627	2.60989e-11	3.84616e-11
MACORIS	0.23563	0.933233	1.98571	7.29254e-29	5.10478e-28
TRG-AS1	0.110214	0.712891	2.69338	1.82146e-35	5.86512e-34
AC025857.2	0.766397	2.93842	1.93888	2.30237e-20	6.53527e-20
LINC00921	0.279117	0.779768	1.48217	1.09317e-30	1.02858e-29
LINC00996	0.06965	0.226331	1.70024	1.16438e-17	2.59467e-17
AC104564.3	0.177313	0.780917	2.13887	7.16305e-18	1.64164e-17
AL023653.1	0.0877002	0.540457	2.62353	6.89057e-31	6.82696e-30
AC005009.1	0.0418941	0.165099	1.97851	0.00111049	0.00120397
AC011466.1	0.0959685	0.243342	1.34235	1.00472e-10	1.42519e-10
AC004687.1	0.0901074	0.986754	3.45297	5.85336e-29	4.1884e-28
AC124067.2	0.123269	0.278042	1.17349	0.000391386	0.000434573
AC012615.6	0.180508	0.822616	2.18815	7.61602e-23	2.72484e-22
DCXR-DT	0.659761	0.0785793	-3.06972	2.57192e-34	5.70086e-33
AC011461.1	0.0621272	0.288901	2.21728	4.07348e-13	6.64133e-13
PICSAR	0.0194091	0.158733	3.0318	3.12796e-17	6.6482e-17
LINC02328	0.169537	0.553992	1.70826	9.32593e-25	4.17076e-24
AP002807.1	0.311514	0.848759	1.44606	3.82569e-09	5.06943e-09
AL355922.1	0.0790876	0.196994	1.31663	1.58041e-09	2.1382e-09
AL138724.2	0.329562	0.890932	1.43477	7.11606e-32	8.03989e-31
TCL6	1.45082	0.236554	-2.61662	5.36591e-20	1.45808e-19
AC025171.2	0.447332	1.24573	1.47757	4.99195e-26	2.55144e-25
ZEB2-AS1	0.19662	0.484196	1.30018	3.29887e-18	7.75355e-18
AC104653.2	0.0533912	0.140594	1.39686	1.05091e-08	1.37279e-08
AC006064.3	0.165555	1.10964	2.74471	6.21826e-32	7.151e-31
AC034236.3	0.014366	0.122883	3.09656	2.12028e-17	4.61304e-17
AC006064.1	0.0390861	0.223274	2.51409	3.1266e-19	7.9902e-19
AC073842.2	0.198958	0.483188	1.28012	3.12924e-08	4.01441e-08
AC004148.1	0.510153	1.86383	1.86927	1.47135e-17	3.23396e-17
AC097641.2	0.191838	0.448573	1.22545	3.4693e-11	5.06628e-11
AF196972.1	0.289668	0.128343	-1.17439	4.51758e-22	1.48435e-21
AP4B1-AS1	0.0709459	0.245309	1.78981	3.35709e-15	6.23046e-15
AL161668.4	1.77506	0.103735	-4.09689	4.2426e-39	4.55372e-37
AC026471.4	1.58431	3.72719	1.23423	4.03005e-18	9.43765e-18
AC092118.2	0.199201	0.56017	1.49164	1.04535e-09	1.42628e-09
AC010175.1	0.247627	0.50744	1.03507	6.23036e-08	7.94525e-08
MIAT	0.0335924	0.73477	4.45109	1.54341e-34	3.68131e-33
LINC01094	0.27725	1.96363	2.82426	6.61818e-37	3.04436e-35
LINC01857	0.14918	1.17632	2.97915	1.1139e-26	6.02814e-26
AL391244.2	0.419782	1.09235	1.37972	9.0003e-22	2.8981e-21
LINC01772	0.180998	0.481812	1.4125	1.4244e-19	3.75949e-19
AL021707.8	0.398046	1.50274	1.91659	1.98031e-16	3.90006e-16
LINC00892	0.0948243	0.259676	1.45339	1.16109e-16	2.30785e-16
AC012236.1	0.062926	0.433602	2.78464	2.08396e-18	4.97407e-18
LINC01176	0.548287	2.11998	1.95104	2.84269e-21	8.67626e-21
AC005342.2	0.0172217	0.118601	2.78382	7.60346e-15	1.3716e-14
AC156455.1	0.231366	1.95436	3.07844	1.2238e-32	1.58974e-31
AC024361.3	0.0458298	0.356238	2.95848	5.50915e-20	1.49071e-19
CEROX1	0.184571	0.634588	1.78165	0.00212793	0.00227262
AC008760.2	0.196775	6.25181	4.98965	3.73314e-35	1.00172e-33
WDFY3-AS2	5.03459	2.27067	-1.14876	1.94838e-28	1.24233e-27
AL442128.2	0.0961164	0.22603	1.23366	3.07935e-08	3.95828e-08
AC007743.1	0.341308	0.95531	1.4849	3.05513e-16	5.96213e-16
LINC01018	1.28766	0.257172	-2.32395	1.65989e-32	2.09602e-31
SNHG12	0.598912	4.7723	2.99427	2.38719e-37	1.39759e-35
LINC01780	0.850136	0.244154	-1.7999	2.65153e-19	6.80313e-19
AC016526.2	0.324517	0.141772	-1.19472	9.80404e-16	1.86486e-15
LINC00861	0.0898582	0.728956	3.02011	1.92929e-31	2.07077e-30
STAG3L5P-PVRIG2P-PILRB	0.259378	0.989455	1.93158	1.11489e-18	2.75091e-18
AC138028.4	0.342257	1.25807	1.87806	2.74634e-17	5.89548e-17
AC007728.2	0.0572918	0.301435	2.39545	5.75476e-29	4.16412e-28
AC243960.1	0.190792	0.905844	2.24726	2.1942e-28	1.38536e-27
AL139349.1	0.288177	1.652	2.51919	6.87281e-17	1.41409e-16
AC090948.3	0.271798	0.596722	1.13452	3.30086e-07	4.08014e-07
SNHG3	1.43401	2.87432	1.00317	1.78015e-08	2.30668e-08
AC040162.3	0.08376	0.390618	2.22143	2.31259e-25	1.10319e-24
AC116914.2	0.23694	1.3745	2.53632	1.69168e-22	5.92089e-22
AC244197.2	0.120919	0.664161	2.45749	1.09057e-12	1.74275e-12
AC007566.1	0.641806	2.09545	1.70705	6.92743e-18	1.59331e-17
AC116667.1	0.225577	0.594043	1.39695	1.63444e-13	2.76994e-13
AC109460.3	0.0387741	0.19753	2.34891	6.75363e-23	2.44345e-22
AC020907.4	0.134378	1.09455	3.02597	1.53789e-25	7.44662e-25
PIK3IP1-AS1	0.166466	0.46065	1.46844	8.02999e-12	1.2342e-11
AC138207.1	0.0308299	0.194121	2.65455	3.95782e-23	1.46485e-22
LINC02608	0.46624	0.182372	-1.35419	6.39479e-23	2.32669e-22
AC083967.1	0.0112821	0.610006	5.75672	3.78729e-29	2.82241e-28
AL365361.1	0.314557	1.0277	1.70803	1.42472e-20	4.13296e-20
AC026401.3	1.35129	3.5912	1.41013	1.23427e-32	1.58974e-31
AC004067.1	0.180212	0.588331	1.70693	2.16229e-25	1.03919e-24
AC243829.1	0.027804	0.295619	3.41037	4.57195e-21	1.36946e-20
ZKSCAN2-DT	0.240281	0.857671	1.8357	1.05553e-16	2.11107e-16
AC011472.1	0.705543	2.13725	1.59895	2.39694e-13	4.01987e-13
AC004034.1	0.0606753	0.286163	2.23765	5.28023e-18	1.22319e-17
AC011337.1	0.0340815	0.179295	2.39527	1.29455e-28	8.59476e-28
LINC02285	0.100156	0.365721	1.8685	1.36933e-27	8.01681e-27
LINC00525	0.0340551	0.135567	1.99306	1.0108e-11	1.54255e-11
AL161935.1	0.0418226	0.285634	2.77181	2.25633e-24	9.5597e-24
AL117209.1	0.194589	0.608899	1.64577	3.33843e-11	4.88625e-11
LINC00115	0.300086	0.742112	1.30626	3.83819e-10	5.30428e-10
AC007569.1	0.041888	0.158202	1.91716	4.23047e-12	6.62876e-12
AC124854.1	1.08944	5.83067	2.42007	5.34662e-12	8.31697e-12
AP001793.1	0.144976	0.344154	1.24724	8.5585e-11	1.2194e-10
AC099568.1	0.0184307	0.168238	3.19033	3.58681e-23	1.33782e-22
AC005104.1	0.290904	1.23095	2.08116	1.62744e-19	4.26046e-19
ITGB2-AS1	0.223036	1.66527	2.90041	2.01092e-29	1.56028e-28
AL354733.3	0.578837	1.50416	1.37773	1.08608e-12	1.73989e-12
AL731567.1	0.103841	0.831823	3.0019	1.53325e-25	7.44662e-25
MIR223HG	0.246558	0.945241	1.93875	2.36521e-21	7.28803e-21
AC002091.1	0.230789	0.802367	1.79769	4.33579e-25	1.98657e-24
LINC02100	0.0635192	0.873417	3.78141	1.54725e-23	6.03897e-23
LINC02576	0.0307821	0.125495	2.02746	9.85082e-08	1.24881e-07
LINC01355	0.246017	1.12613	2.19455	1.07551e-20	3.19183e-20
AC105105.1	0.0367812	0.405514	3.46271	3.23624e-26	1.69442e-25
ASMTL-AS1	0.500564	3.2759	2.71027	2.21374e-15	4.13231e-15
AL445471.1	0.0102707	0.141435	3.78353	1.25487e-26	6.67882e-26
AC022400.5	0.0708344	0.18337	1.37224	1.34294e-15	2.53623e-15
PVT1	0.124391	3.1311	4.65372	3.03696e-42	1.9558e-39
AC008115.3	0.325154	1.15939	1.83418	5.75357e-24	2.36006e-23
AL031600.1	0.195918	0.820076	2.06551	1.03574e-12	1.66339e-12
AC015911.3	0.100497	0.821779	3.0316	7.91705e-31	7.72512e-30
AC008105.3	0.0517658	0.825718	3.99558	4.2046e-33	6.44706e-32
AL357992.1	0.0934056	0.412875	2.14413	2.79674e-07	3.47703e-07
AC008764.8	0.129768	0.510344	1.97554	3.45062e-20	9.61992e-20
AL161452.1	0.0580537	0.246043	2.08345	1.58792e-19	4.17395e-19
AC108673.3	1.13574	2.33814	1.04173	2.44956e-10	3.42194e-10
AC005674.2	0.268052	0.760606	1.50464	2.69982e-11	3.9696e-11
LINC02019	0.149048	0.356622	1.25861	4.05198e-17	8.49992e-17
PCED1B-AS1	0.477539	3.12614	2.71069	7.87936e-36	2.74327e-34
AC245884.8	0.222197	1.30575	2.55497	1.03285e-21	3.29286e-21
MATN1-AS1	0.194797	0.520804	1.41877	4.29482e-22	1.4257e-21
XXYLT1-AS2	0.0629731	0.186592	1.56708	9.4654e-09	1.23897e-08
AC004817.2	0.0525524	0.180752	1.78219	0.00377669	0.00398067
AC010319.4	0.21186	0.424271	1.00187	1.53997e-09	2.09228e-09
FAM30A	0.0258538	0.162255	2.64981	1.34866e-10	1.90888e-10
AC073957.3	0.336634	0.79426	1.23843	2.20158e-07	2.7477e-07
AC012645.3	0.0471331	0.428087	3.18309	1.20779e-29	9.97203e-29
AC002091.2	0.206906	0.70343	1.76543	1.34945e-20	3.93234e-20
H1FX-AS1	0.215542	0.468043	1.11867	3.54032e-09	4.71068e-09
AL022328.1	0.488095	1.2783	1.38899	3.63526e-15	6.72732e-15
AC245060.6	0.0719611	0.202794	1.49473	7.29107e-13	1.18273e-12
AL022322.1	0.196393	1.37638	2.80907	8.38072e-24	3.31116e-23
MMP2-AS1	0.0207717	0.620347	4.90039	9.40618e-32	1.02671e-30
AC002128.1	0.204417	0.666122	1.70427	6.56613e-12	1.01649e-11
RAP2C-AS1	1.25043	0.55432	-1.17364	1.22672e-33	2.13516e-32
LINC02084	0.147412	0.832738	2.49801	9.69912e-27	5.33866e-26
UBE2Q1-AS1	0.0967308	0.431442	2.15712	6.45314e-19	1.61705e-18
AC009133.1	0.809226	2.5179	1.63761	4.32849e-32	5.06826e-31
AC009690.2	0.175133	0.475816	1.44195	4.45349e-18	1.0354e-17
AC022400.6	0.224677	0.581952	1.37305	2.66754e-16	5.22157e-16
NRIR	0.0574814	0.32127	2.48262	1.20433e-20	3.55775e-20
C1RL-AS1	1.37869	4.23811	1.62012	1.83729e-21	5.68852e-21
AC087239.1	0.123115	0.428898	1.80063	6.86913e-14	1.18598e-13
LINC00926	0.143547	0.576711	2.00632	2.77076e-22	9.54208e-22
AC092376.2	0.173538	0.496128	1.51546	3.63525e-22	1.213e-21
AC009022.1	0.252385	0.796081	1.65729	5.65651e-16	1.08417e-15
AL031705.1	0.0527575	0.221974	2.07294	3.04184e-13	5.03585e-13
SH3BP5-AS1	0.638037	1.65921	1.37878	2.75062e-13	4.57726e-13
PRKAR1B-AS1	0.555321	2.8838	2.37658	3.13009e-35	9.00032e-34
AC018755.4	0.460884	1.3925	1.5952	5.28236e-19	1.33931e-18
AC009120.3	0.490427	1.39482	1.50797	1.19778e-12	1.90933e-12
AC006369.1	0.0689661	0.404365	2.5517	1.09818e-26	5.99348e-26
LINC00528	0.0782015	0.397999	2.3475	1.12027e-34	2.77481e-33
AC002553.1	0.484197	1.3758	1.5066	2.07231e-18	4.97407e-18
AL049795.1	0.0712383	0.214196	1.5882	9.01336e-12	1.38205e-11
LINC01138	0.624318	1.38892	1.15361	1.65021e-20	4.76564e-20
AC025766.1	0.122196	0.54538	2.15807	8.07146e-18	1.83029e-17
LINC01311	0.167619	0.481194	1.52144	1.17196e-14	2.0965e-14
AC112715.1	0.0162863	0.137784	3.08068	3.55528e-10	4.92388e-10
MPPED2-AS1	0.935705	0.0759365	-3.62319	4.35989e-41	1.40388e-38
C2-AS1	0.00888709	0.168224	4.24253	2.30358e-20	6.53527e-20
AC093495.1	0.209245	0.450531	1.10643	1.26753e-12	2.01553e-12
